# Supplementary material for: 6-Methyl­ideneandrost-4-ene-3,17-dione
Source: Acta Crystallogr Sect E Struct Rep Online. 2012 Mar 31;68(Pt 4):o1263. doi: 10.1107/S1600536812013207 (PMC3344189; doi:10.1107/S1600536812013207)
Supplement: Supplementary file 1 [file e-68-o1263-sup1.cif]

##############################################################################
#                                                                            #
# This CIF contains the data in a paper accepted for publication in          #
# Acta Crystallographica Section E. It conforms to the requirements of       #
# Notes for Authors for Acta Crystallographica Section E, and has been       #
# peer reviewed under the auspices of the IUCr Commission on Journals.       #
#                                                                            #
# Full details of the Crystallographic Information File format               #
# are given in the paper "The Crystallographic Information File (CIF):       #
# a New Standard Archive File for Crystallography" by S. R. Hall, F. H.      #
# Allen and I. D. Brown [Acta Cryst. (1991), A47, 655-685].                  #
#                                                                            #
# The current version of the core CIF dictionary is obtainable from          #
# ftp://ftp.iucr.org/pub/cif_core.dic.                                       #
#                                                                            #
# Software is freely available for graphical display of the structure(s)     #
# in this CIF. For information consult the CIF software page                 #
# http://www.iucr.org/resources/cif/software.                                #
#                                                                            #
# This file may be used for bona fide research purposes within the           #
# scientific community so long as proper attribution is given to the journal # 
# article from which it was obtained.                                        #
#                                                                            #
##############################################################################
data_global
_audit_creation_method     'form.cif (version 2.0)'
_journal_data_validation_number     ?
_journal_date_recd_electronic     2012-03-13
_journal_date_accepted     2012-03-26
_journal_name_full     'Acta Crystallographica, Section E'
_journal_year     2012
_journal_volume     68
_journal_issue      4
_journal_page_first     o1263
_journal_page_last     o1263
_journal_paper_category     QO
_journal_paper_doi     10.1107/S1600536812013207
_journal_coeditor_code     HB6686
_publ_contact_author_name     ' M.J.M. de Almeida'
_publ_contact_author_address
;
Faculdade Ci\^encias e Tecnologia
Departamento de F\'isica
Universidade de Coimbra
P-3004-516 Coimbra
Portugal
;
_publ_contact_author_email     ze@pollux.fis.uc.pt
_publ_contact_author_fax     351-239-829158
_publ_contact_author_phone     351-239-410647
_publ_section_title
;
6-Methylideneandrost-4-ene-3,17-dione
;
loop_
    _publ_author_name
    _publ_author_footnote
    _publ_author_address
    'Andrade, L. C. R.' .
;
     CEMDRX
     Department of Physics
     Faculty of Sciences and Technology
     University of Coimbra
     P-3004-516 Coimbra
     Portugal
;
    'Almeida, M. J. M. de' .
;
     CEMDRX
     Department of Physics
     Faculty of Sciences and Technology
     University of Coimbra
     P-3004-516 Coimbra
     Portugal
;
    'Fernandes Roleira, F. M.' .
;
      Center for Pharmaceutical Studies
      Pharmaceutical Chemistry Group
      Faculty of Pharmacy
      University of Coimbra
      P-3000-548 Coimbra
      Portugal
;
    'Varela, C. L.' .
;
      Center for Pharmaceutical Studies
      Pharmaceutical Chemistry Group
      Faculty of Pharmacy
      University of Coimbra
      P-3000-548 Coimbra
      Portugal
;
    'Tavares da Silva, E. J.' .
;
      Center for Pharmaceutical Studies
      Pharmaceutical Chemistry Group
      Faculty of Pharmacy
      University of Coimbra
      P-3000-548 Coimbra
      Portugal
;
data_I
_audit_creation_method     SHELXL-97
_chemical_name_systematic
;
6-Methylideneandrost-4-ene-3,17-dione
;
_chemical_name_common     ?
_chemical_formula_moiety     'C20 H26 O2'
_chemical_formula_sum     'C20 H26 O2'
_chemical_formula_iupac     'C20 H26 O2'
_chemical_formula_weight     298.41
_chemical_melting_point     ?
_symmetry_cell_setting     monoclinic
_symmetry_space_group_name_H-M     'P 21'
_space_group_name_Hall     'P 2yb'
loop_
    _symmetry_equiv_pos_as_xyz
    'x, y, z'
    '-x, y+1/2, -z'
_cell_length_a     9.2343(4)
_cell_length_b     8.7162(4)
_cell_length_c     11.0798(5)
_cell_angle_alpha     90.00
_cell_angle_beta     108.197(2)
_cell_angle_gamma     90.00
_cell_volume     847.19(7)
_cell_formula_units_Z     2
_cell_measurement_reflns_used     4974
_cell_measurement_theta_min     3.03
_cell_measurement_theta_max     22.53
_cell_measurement_temperature     293(2)
_exptl_crystal_description     prism
_exptl_crystal_colour     colourless
_exptl_crystal_size_max     0.24
_exptl_crystal_size_mid     0.17
_exptl_crystal_size_min     0.05
_exptl_crystal_density_diffrn     1.170
_exptl_crystal_density_meas     ?
_exptl_crystal_density_method     'not measured'
_exptl_crystal_F_000     324
_exptl_absorpt_coefficient_mu     0.073
_exptl_absorpt_correction_type     multi-scan
_exptl_absorpt_process_details     '(SADABS; Sheldrick, 2000)'
_exptl_absorpt_correction_T_min     0.835
_exptl_absorpt_correction_T_max     0.996
_exptl_special_details
;
;
_diffrn_ambient_temperature     293(2)
_diffrn_radiation_type     MoK\a
_diffrn_radiation_wavelength     0.71073
_diffrn_radiation_source     'fine-focus sealed tube'
_diffrn_radiation_monochromator     graphite
_diffrn_measurement_device_type     'Bruker APEX CCD'
_diffrn_measurement_method     '\f and \w'
_diffrn_detector_area_resol_mean     ?
_diffrn_reflns_number     18560
_diffrn_reflns_av_R_equivalents     0.0363
_diffrn_reflns_av_sigmaI/netI     0.0290
_diffrn_reflns_theta_min     3.43
_diffrn_reflns_theta_max     28.23
_diffrn_reflns_theta_full     27.00
_diffrn_measured_fraction_theta_max     0.889
_diffrn_measured_fraction_theta_full     0.966
_diffrn_reflns_limit_h_min     -11
_diffrn_reflns_limit_h_max     11
_diffrn_reflns_limit_k_min     -11
_diffrn_reflns_limit_k_max     11
_diffrn_reflns_limit_l_min     -14
_diffrn_reflns_limit_l_max     14
_diffrn_standards_number     ?
_diffrn_standards_interval_count     ?
_diffrn_standards_interval_time     ?
_diffrn_standards_decay_%     ?
_refine_special_details
;
Refinement of <i>F</i>^2^ against ALL reflections. The weighted <i>R</i>-factor
<i>wR</i> and goodness of fit <i>S</i> are based on <i>F</i>^2^, conventional
<i>R</i>-factors <i>R</i> are based on <i>F</i>, with <i>F</i> set to zero for
negative <i>F</i>^2^. The threshold expression of <i>F</i>^2^ >
\s(<i>F</i>^2^) is used only for calculating <i>R</i>-factors(gt) <i>etc</i>.
and is not relevant to the choice of reflections for refinement.
<i>R</i>-factors based on <i>F</i>^2^ are statistically about twice as large
as those based on <i>F</i>, and <i>R</i>- factors based on ALL data will be
even larger.
;
_reflns_number_total     1979
_reflns_number_gt     1433
_reflns_threshold_expression     I>2\s(I)
_refine_ls_structure_factor_coef     Fsqd
_refine_ls_matrix_type     full
_refine_ls_R_factor_all     0.0671
_refine_ls_R_factor_gt     0.0398
_refine_ls_wR_factor_gt     0.0891
_refine_ls_wR_factor_ref     0.1002
_refine_ls_goodness_of_fit_ref     1.022
_refine_ls_restrained_S_all     1.022
_refine_ls_number_reflns     1979
_refine_ls_number_parameters     201
_refine_ls_number_restraints     1
_refine_ls_hydrogen_treatment     constr
_refine_ls_weighting_scheme     calc
_refine_ls_weighting_details
         'calc w=1/[\s^2^(Fo^2^)+(0.0554P)^2^+0.0289P] where P=(Fo^2^+2Fc^2^)/3'
_atom_sites_solution_hydrogens     geom
_atom_sites_solution_primary     direct
_atom_sites_solution_secondary     difmap
_refine_ls_shift/su_max     0.000
_refine_ls_shift/su_mean     0.000
_refine_diff_density_max     0.143
_refine_diff_density_min     -0.129
_refine_ls_extinction_method     none
_refine_ls_extinction_coef     ?
loop_
    _atom_type_symbol
    _atom_type_description
    _atom_type_scat_dispersion_real
    _atom_type_scat_dispersion_imag
    _atom_type_scat_source
    'C' 'C' 0.0033 0.0016
                         'International Tables Vol C Tables 4.2.6.8 and 6.1.1.4'
    'H' 'H' 0.0000 0.0000
                         'International Tables Vol C Tables 4.2.6.8 and 6.1.1.4'
    'O' 'O' 0.0106 0.0060
                         'International Tables Vol C Tables 4.2.6.8 and 6.1.1.4'
_computing_data_collection     'SMART (Bruker, 2003)'
_computing_cell_refinement     'SAINT (Bruker, 2003)'
_computing_data_reduction     'SAINT (Bruker, 2003)'
_computing_structure_solution     'SHELXS97 (Sheldrick, 2008)'
_computing_structure_refinement     'SHELXL97 (Sheldrick, 2008)'
_computing_molecular_graphics     'PLATON (Spek, 2009)'
_computing_publication_material     'SHELXL97 (Sheldrick, 2008)'
loop_
    _atom_site_type_symbol
    _atom_site_label
    _atom_site_fract_x
    _atom_site_fract_y
    _atom_site_fract_z
    _atom_site_U_iso_or_equiv
    _atom_site_adp_type
    _atom_site_calc_flag
    _atom_site_refinement_flags
    _atom_site_occupancy
    _atom_site_symmetry_multiplicity
    _atom_site_disorder_assembly
    _atom_site_disorder_group
    O O3 0.4355(3) 0.2091(3) -0.50154(16) 0.0901(7) Uani d . 1 1 . .
    O O17 0.8776(2) 0.1624(3) 0.50156(17) 0.0859(7) Uani d . 1 1 . .
    C C1 0.6765(3) 0.0835(3) -0.1938(2) 0.0482(6) Uani d . 1 1 . .
    H H1A 0.7557 0.0070 -0.1627 0.058 Uiso calc R 1 1 . .
    H H1B 0.5887 0.0510 -0.1700 0.058 Uiso calc R 1 1 . .
    C C2 0.6322(3) 0.0896(3) -0.3384(2) 0.0587(7) Uani d . 1 1 . .
    H H2A 0.7234 0.1037 -0.3628 0.070 Uiso calc R 1 1 . .
    H H2B 0.5867 -0.0076 -0.3730 0.070 Uiso calc R 1 1 . .
    C C3 0.5234(3) 0.2148(3) -0.3938(2) 0.0579(7) Uani d . 1 1 . .
    C C4 0.5301(3) 0.3509(3) -0.31480(19) 0.0519(6) Uani d . 1 1 . .
    H H4 0.4632 0.4312 -0.3481 0.062 Uiso calc R 1 1 . .
    C C5 0.6281(3) 0.3660(3) -0.19633(19) 0.0406(5) Uani d . 1 1 . .
    C C6 0.6402(3) 0.5144(3) -0.12840(19) 0.0429(5) Uani d . 1 1 . .
    C C7 0.6506(3) 0.5032(3) 0.00948(19) 0.0466(6) Uani d . 1 1 . .
    H H7A 0.5514 0.4757 0.0158 0.056 Uiso calc R 1 1 . .
    H H7B 0.6779 0.6028 0.0491 0.056 Uiso calc R 1 1 . .
    C C8 0.7671(3) 0.3855(3) 0.08090(18) 0.0393(5) Uani d . 1 1 . .
    H H8 0.8690 0.4198 0.0832 0.047 Uiso calc R 1 1 . .
    C C9 0.7337(3) 0.2294(3) 0.01266(18) 0.0366(5) Uani d . 1 1 . .
    H H9 0.6293 0.2027 0.0087 0.044 Uiso calc R 1 1 . .
    C C10 0.7340(2) 0.2374(2) -0.12870(18) 0.0393(5) Uani d . 1 1 . .
    C C11 0.8350(3) 0.1008(3) 0.0884(2) 0.0539(6) Uani d . 1 1 . .
    H H11A 0.9384 0.1168 0.0871 0.065 Uiso calc R 1 1 . .
    H H11B 0.7999 0.0036 0.0468 0.065 Uiso calc R 1 1 . .
    C C12 0.8365(3) 0.0905(3) 0.2274(2) 0.0568(7) Uani d . 1 1 . .
    H H12A 0.7370 0.0584 0.2302 0.068 Uiso calc R 1 1 . .
    H H12B 0.9107 0.0146 0.2722 0.068 Uiso calc R 1 1 . .
    C C13 0.8765(3) 0.2447(3) 0.29190(19) 0.0473(6) Uani d . 1 1 . .
    C C14 0.7637(3) 0.3646(3) 0.21692(19) 0.0423(5) Uani d . 1 1 . .
    H H14 0.6623 0.3240 0.2093 0.051 Uiso calc R 1 1 . .
    C C15 0.7863(3) 0.5024(4) 0.3071(2) 0.0586(7) Uani d . 1 1 . .
    H H15A 0.6977 0.5690 0.2840 0.070 Uiso calc R 1 1 . .
    H H15B 0.8756 0.5616 0.3079 0.070 Uiso calc R 1 1 . .
    C C16 0.8078(4) 0.4237(4) 0.4357(2) 0.0741(9) Uani d . 1 1 . .
    H H16A 0.8849 0.4765 0.5028 0.089 Uiso calc R 1 1 . .
    H H16B 0.7130 0.4240 0.4561 0.089 Uiso calc R 1 1 . .
    C C17 0.8573(3) 0.2610(4) 0.4218(2) 0.0597(7) Uani d . 1 1 . .
    C C18 1.0444(3) 0.2877(4) 0.3115(2) 0.0665(8) Uani d . 1 1 . .
    H H18A 1.1098 0.2100 0.3615 0.100 Uiso calc R 1 1 . .
    H H18B 1.0667 0.3845 0.3546 0.100 Uiso calc R 1 1 . .
    H H18C 1.0611 0.2953 0.2304 0.100 Uiso calc R 1 1 . .
    C C19 0.8931(3) 0.2731(3) -0.1379(2) 0.0536(6) Uani d . 1 1 . .
    H H19A 0.8879 0.2794 -0.2257 0.080 Uiso calc R 1 1 . .
    H H19B 0.9625 0.1930 -0.0971 0.080 Uiso calc R 1 1 . .
    H H19C 0.9282 0.3691 -0.0968 0.080 Uiso calc R 1 1 . .
    C C66 0.6447(3) 0.6472(3) -0.1846(2) 0.0609(7) Uani d . 1 1 . .
    H H66A 0.6403 0.6498 -0.2696 0.073 Uiso calc R 1 1 . .
    H H66B 0.6523 0.7382 -0.1391 0.073 Uiso calc R 1 1 . .
loop_
    _atom_site_aniso_label
    _atom_site_aniso_U_11
    _atom_site_aniso_U_22
    _atom_site_aniso_U_33
    _atom_site_aniso_U_12
    _atom_site_aniso_U_13
    _atom_site_aniso_U_23
    O3 0.1235(18) 0.0890(16) 0.0410(9) -0.0040(15) 0.0016(11) -0.0116(10)
    O17 0.0974(16) 0.1097(18) 0.0578(10) 0.0235(14) 0.0349(10) 0.0346(12)
    C1 0.0620(15) 0.0377(14) 0.0482(12) -0.0032(12) 0.0218(11) -0.0054(11)
    C2 0.0806(18) 0.0504(16) 0.0498(13) -0.0085(15) 0.0272(12) -0.0157(12)
    C3 0.0765(18) 0.0587(17) 0.0386(11) -0.0084(15) 0.0182(12) -0.0052(12)
    C4 0.0636(15) 0.0513(15) 0.0383(11) 0.0048(14) 0.0121(10) 0.0033(12)
    C5 0.0513(14) 0.0367(13) 0.0371(10) -0.0006(11) 0.0188(10) 0.0038(10)
    C6 0.0525(14) 0.0361(13) 0.0389(11) 0.0049(12) 0.0125(10) 0.0032(10)
    C7 0.0623(15) 0.0358(13) 0.0402(11) 0.0095(13) 0.0138(10) -0.0020(10)
    C8 0.0412(12) 0.0393(14) 0.0362(9) 0.0002(10) 0.0103(9) 0.0002(9)
    C9 0.0408(12) 0.0322(13) 0.0376(10) 0.0003(10) 0.0133(9) 0.0017(9)
    C10 0.0488(14) 0.0333(13) 0.0385(10) -0.0033(11) 0.0174(9) -0.0018(9)
    C11 0.0662(16) 0.0441(16) 0.0491(12) 0.0100(13) 0.0146(11) 0.0050(11)
    C12 0.0657(17) 0.0513(17) 0.0520(13) 0.0094(14) 0.0161(11) 0.0140(12)
    C13 0.0435(13) 0.0575(17) 0.0395(11) 0.0015(12) 0.0111(10) 0.0080(11)
    C14 0.0407(12) 0.0480(14) 0.0367(10) 0.0015(12) 0.0098(9) -0.0005(11)
    C15 0.0689(17) 0.0625(17) 0.0412(12) 0.0014(15) 0.0124(11) -0.0081(12)
    C16 0.085(2) 0.095(2) 0.0402(13) 0.0036(19) 0.0172(13) -0.0058(15)
    C17 0.0503(15) 0.086(2) 0.0418(12) 0.0018(15) 0.0129(10) 0.0095(14)
    C18 0.0447(15) 0.093(2) 0.0583(15) 0.0041(15) 0.0103(11) 0.0095(15)
    C19 0.0528(14) 0.0550(16) 0.0605(14) -0.0022(13) 0.0284(11) -0.0029(12)
    C66 0.086(2) 0.0426(15) 0.0537(14) 0.0026(15) 0.0218(13) 0.0052(12)
_geom_special_details
;
All e.s.d.'s (except the e.s.d. in the dihedral angle between two l.s. planes)
are estimated using the full covariance matrix. The cell e.s.d.'s are taken
into account individually in the estimation of e.s.d.'s in distances, angles
and torsion angles; correlations between e.s.d.'s in cell parameters are only
used when they are defined by crystal symmetry. An approximate (isotropic)
treatment of cell e.s.d.'s is used for estimating e.s.d.'s involving l.s.
planes.
;
loop_
    _geom_bond_atom_site_label_1
    _geom_bond_atom_site_label_2
    _geom_bond_site_symmetry_2
    _geom_bond_distance
    _geom_bond_publ_flag
    O3 C3 . 1.217(3) ?
    O17 C17 . 1.205(3) ?
    C1 C2 . 1.526(3) ?
    C1 C10 . 1.537(3) ?
    C1 H1A . 0.9700 ?
    C1 H1B . 0.9700 ?
    C2 C3 . 1.481(4) ?
    C2 H2A . 0.9700 ?
    C2 H2B . 0.9700 ?
    C3 C4 . 1.464(4) ?
    C4 C5 . 1.348(3) ?
    C4 H4 . 0.9300 ?
    C5 C6 . 1.483(3) ?
    C5 C10 . 1.521(3) ?
    C6 C66 . 1.322(4) ?
    C6 C7 . 1.504(3) ?
    C7 C8 . 1.518(3) ?
    C7 H7A . 0.9700 ?
    C7 H7B . 0.9700 ?
    C8 C14 . 1.528(3) ?
    C8 C9 . 1.540(3) ?
    C8 H8 . 0.9800 ?
    C9 C11 . 1.531(3) ?
    C9 C10 . 1.568(3) ?
    C9 H9 . 0.9800 ?
    C10 C19 . 1.536(3) ?
    C11 C12 . 1.539(3) ?
    C11 H11A . 0.9700 ?
    C11 H11B . 0.9700 ?
    C12 C13 . 1.512(4) ?
    C12 H12A . 0.9700 ?
    C12 H12B . 0.9700 ?
    C13 C17 . 1.511(3) ?
    C13 C14 . 1.525(3) ?
    C13 C18 . 1.543(4) ?
    C14 C15 . 1.534(4) ?
    C14 H14 . 0.9800 ?
    C15 C16 . 1.538(4) ?
    C15 H15A . 0.9700 ?
    C15 H15B . 0.9700 ?
    C16 C17 . 1.512(5) ?
    C16 H16A . 0.9700 ?
    C16 H16B . 0.9700 ?
    C18 H18A . 0.9600 ?
    C18 H18B . 0.9600 ?
    C18 H18C . 0.9600 ?
    C19 H19A . 0.9600 ?
    C19 H19B . 0.9600 ?
    C19 H19C . 0.9600 ?
    C66 H66A . 0.9300 ?
    C66 H66B . 0.9300 ?
loop_
    _geom_angle_atom_site_label_1
    _geom_angle_atom_site_label_2
    _geom_angle_atom_site_label_3
    _geom_angle_site_symmetry_1
    _geom_angle_site_symmetry_3
    _geom_angle
    _geom_angle_publ_flag
    C2 C1 C10 . . 113.72(19) ?
    C2 C1 H1A . . 108.8 ?
    C10 C1 H1A . . 108.8 ?
    C2 C1 H1B . . 108.8 ?
    C10 C1 H1B . . 108.8 ?
    H1A C1 H1B . . 107.7 ?
    C3 C2 C1 . . 112.7(2) ?
    C3 C2 H2A . . 109.0 ?
    C1 C2 H2A . . 109.0 ?
    C3 C2 H2B . . 109.0 ?
    C1 C2 H2B . . 109.0 ?
    H2A C2 H2B . . 107.8 ?
    O3 C3 C4 . . 120.7(3) ?
    O3 C3 C2 . . 122.3(2) ?
    C4 C3 C2 . . 116.9(2) ?
    C5 C4 C3 . . 123.5(2) ?
    C5 C4 H4 . . 118.3 ?
    C3 C4 H4 . . 118.3 ?
    C4 C5 C6 . . 120.0(2) ?
    C4 C5 C10 . . 122.7(2) ?
    C6 C5 C10 . . 117.22(17) ?
    C66 C6 C5 . . 122.25(18) ?
    C66 C6 C7 . . 122.3(2) ?
    C5 C6 C7 . . 115.46(19) ?
    C6 C7 C8 . . 112.53(18) ?
    C6 C7 H7A . . 109.1 ?
    C8 C7 H7A . . 109.1 ?
    C6 C7 H7B . . 109.1 ?
    C8 C7 H7B . . 109.1 ?
    H7A C7 H7B . . 107.8 ?
    C7 C8 C14 . . 111.40(17) ?
    C7 C8 C9 . . 109.92(16) ?
    C14 C8 C9 . . 108.45(18) ?
    C7 C8 H8 . . 109.0 ?
    C14 C8 H8 . . 109.0 ?
    C9 C8 H8 . . 109.0 ?
    C11 C9 C8 . . 112.54(16) ?
    C11 C9 C10 . . 112.90(17) ?
    C8 C9 C10 . . 112.83(16) ?
    C11 C9 H9 . . 105.9 ?
    C8 C9 H9 . . 105.9 ?
    C10 C9 H9 . . 105.9 ?
    C5 C10 C19 . . 107.41(18) ?
    C5 C10 C1 . . 109.70(17) ?
    C19 C10 C1 . . 110.02(19) ?
    C5 C10 C9 . . 108.90(16) ?
    C19 C10 C9 . . 112.03(17) ?
    C1 C10 C9 . . 108.75(16) ?
    C9 C11 C12 . . 113.8(2) ?
    C9 C11 H11A . . 108.8 ?
    C12 C11 H11A . . 108.8 ?
    C9 C11 H11B . . 108.8 ?
    C12 C11 H11B . . 108.8 ?
    H11A C11 H11B . . 107.7 ?
    C13 C12 C11 . . 110.2(2) ?
    C13 C12 H12A . . 109.6 ?
    C11 C12 H12A . . 109.6 ?
    C13 C12 H12B . . 109.6 ?
    C11 C12 H12B . . 109.6 ?
    H12A C12 H12B . . 108.1 ?
    C17 C13 C12 . . 116.7(2) ?
    C17 C13 C14 . . 101.05(19) ?
    C12 C13 C14 . . 109.11(18) ?
    C17 C13 C18 . . 104.76(19) ?
    C12 C13 C18 . . 111.6(2) ?
    C14 C13 C18 . . 113.3(2) ?
    C13 C14 C8 . . 113.47(18) ?
    C13 C14 C15 . . 104.54(17) ?
    C8 C14 C15 . . 120.6(2) ?
    C13 C14 H14 . . 105.7 ?
    C8 C14 H14 . . 105.7 ?
    C15 C14 H14 . . 105.7 ?
    C14 C15 C16 . . 101.9(2) ?
    C14 C15 H15A . . 111.4 ?
    C16 C15 H15A . . 111.4 ?
    C14 C15 H15B . . 111.4 ?
    C16 C15 H15B . . 111.4 ?
    H15A C15 H15B . . 109.3 ?
    C17 C16 C15 . . 106.3(2) ?
    C17 C16 H16A . . 110.5 ?
    C15 C16 H16A . . 110.5 ?
    C17 C16 H16B . . 110.5 ?
    C15 C16 H16B . . 110.5 ?
    H16A C16 H16B . . 108.7 ?
    O17 C17 C13 . . 126.4(3) ?
    O17 C17 C16 . . 125.3(2) ?
    C13 C17 C16 . . 108.3(2) ?
    C13 C18 H18A . . 109.5 ?
    C13 C18 H18B . . 109.5 ?
    H18A C18 H18B . . 109.5 ?
    C13 C18 H18C . . 109.5 ?
    H18A C18 H18C . . 109.5 ?
    H18B C18 H18C . . 109.5 ?
    C10 C19 H19A . . 109.5 ?
    C10 C19 H19B . . 109.5 ?
    H19A C19 H19B . . 109.5 ?
    C10 C19 H19C . . 109.5 ?
    H19A C19 H19C . . 109.5 ?
    H19B C19 H19C . . 109.5 ?
    C6 C66 H66A . . 120.0 ?
    C6 C66 H66B . . 120.0 ?
    H66A C66 H66B . . 120.0 ?
loop_
    _geom_torsion_atom_site_label_1
    _geom_torsion_atom_site_label_2
    _geom_torsion_atom_site_label_3
    _geom_torsion_atom_site_label_4
    _geom_torsion_site_symmetry_1
    _geom_torsion_site_symmetry_2
    _geom_torsion_site_symmetry_3
    _geom_torsion_site_symmetry_4
    _geom_torsion
    _geom_torsion_publ_flag
    C10 C1 C2 C3 . . . . -52.5(3) ?
    C1 C2 C3 O3 . . . . -153.9(3) ?
    C1 C2 C3 C4 . . . . 28.6(3) ?
    O3 C3 C4 C5 . . . . -177.9(3) ?
    C2 C3 C4 C5 . . . . -0.4(4) ?
    C3 C4 C5 C6 . . . . 172.8(2) ?
    C3 C4 C5 C10 . . . . -4.8(4) ?
    C4 C5 C6 C66 . . . . -43.6(3) ?
    C10 C5 C6 C66 . . . . 134.1(2) ?
    C4 C5 C6 C7 . . . . 137.7(2) ?
    C10 C5 C6 C7 . . . . -44.6(3) ?
    C66 C6 C7 C8 . . . . -130.9(3) ?
    C5 C6 C7 C8 . . . . 47.7(3) ?
    C6 C7 C8 C14 . . . . -174.15(19) ?
    C6 C7 C8 C9 . . . . -53.9(3) ?
    C7 C8 C9 C11 . . . . -172.96(18) ?
    C14 C8 C9 C11 . . . . -51.0(2) ?
    C7 C8 C9 C10 . . . . 57.8(2) ?
    C14 C8 C9 C10 . . . . 179.86(17) ?
    C4 C5 C10 C19 . . . . 101.4(2) ?
    C6 C5 C10 C19 . . . . -76.3(2) ?
    C4 C5 C10 C1 . . . . -18.2(3) ?
    C6 C5 C10 C1 . . . . 164.16(18) ?
    C4 C5 C10 C9 . . . . -137.1(2) ?
    C6 C5 C10 C9 . . . . 45.3(2) ?
    C2 C1 C10 C5 . . . . 46.0(3) ?
    C2 C1 C10 C19 . . . . -72.0(2) ?
    C2 C1 C10 C9 . . . . 164.96(19) ?
    C11 C9 C10 C5 . . . . 178.85(19) ?
    C8 C9 C10 C5 . . . . -52.1(2) ?
    C11 C9 C10 C19 . . . . -62.5(2) ?
    C8 C9 C10 C19 . . . . 66.5(2) ?
    C11 C9 C10 C1 . . . . 59.3(2) ?
    C8 C9 C10 C1 . . . . -171.65(17) ?
    C8 C9 C11 C12 . . . . 50.9(3) ?
    C10 C9 C11 C12 . . . . -180.0(2) ?
    C9 C11 C12 C13 . . . . -53.2(3) ?
    C11 C12 C13 C17 . . . . 170.15(19) ?
    C11 C12 C13 C14 . . . . 56.5(3) ?
    C11 C12 C13 C18 . . . . -69.4(2) ?
    C17 C13 C14 C8 . . . . 174.9(2) ?
    C12 C13 C14 C8 . . . . -61.5(2) ?
    C18 C13 C14 C8 . . . . 63.4(3) ?
    C17 C13 C14 C15 . . . . 41.7(2) ?
    C12 C13 C14 C15 . . . . 165.22(19) ?
    C18 C13 C14 C15 . . . . -69.8(2) ?
    C7 C8 C14 C13 . . . . 178.7(2) ?
    C9 C8 C14 C13 . . . . 57.6(2) ?
    C7 C8 C14 C15 . . . . -56.3(3) ?
    C9 C8 C14 C15 . . . . -177.35(19) ?
    C13 C14 C15 C16 . . . . -39.5(2) ?
    C8 C14 C15 C16 . . . . -168.6(2) ?
    C14 C15 C16 C17 . . . . 21.5(3) ?
    C12 C13 C17 O17 . . . . 34.0(4) ?
    C14 C13 C17 O17 . . . . 152.1(3) ?
    C18 C13 C17 O17 . . . . -90.0(3) ?
    C12 C13 C17 C16 . . . . -146.0(2) ?
    C14 C13 C17 C16 . . . . -27.8(3) ?
    C18 C13 C17 C16 . . . . 90.0(3) ?
    C15 C16 C17 O17 . . . . -176.0(3) ?
    C15 C16 C17 C13 . . . . 3.9(3) ?
    C19 C10 C13 C18 . . . . 2.2(2) ?
loop_
    _geom_hbond_atom_site_label_D
    _geom_hbond_atom_site_label_H
    _geom_hbond_atom_site_label_A
    _geom_hbond_site_symmetry_A
    _geom_hbond_distance_DH
    _geom_hbond_distance_HA
    _geom_hbond_distance_DA
    _geom_hbond_angle_DHA
    C2 H2A O17 1_554 0.97 2.43 3.345(3) 158
    C66 H66A O3 2_654 0.93 2.47 3.365(3) 163
_iucr_refine_instructions_details
;
L.S. 20
ACTA 54
BOND
BOND $H
CONF
MPLA
MPLA C5 C6 C7 C9 C10
MPLA C5 O56 C6
CONF C19 C10 C13 C18
FMAP 2
PLAN 20
WGHT    0.055400    0.028900
FVAR       0.89846
;
