# Supplementary material for: 6-Methyl­ideneandrost-4-ene-3,17-dione
Source: Acta Crystallogr Sect E Struct Rep Online. 2012 Mar 31;68(Pt 4):o1263. doi: 10.1107/S1600536812013207 (PMC3344189; doi:10.1107/S1600536812013207)
Supplement: Supplementary file 2 [file e-68-o1263-Isup2.hkl]

# 
# h,k,l, Fc-squared, Fo-squared, sigma(Fo-squared) and status flag 
# 
data_I
_shelx_title ' 6methyl in P2(1) 1/April/2011' 
_shelx_refln_list_code          4 
_shelx_F_calc_maximum      113.68 
_exptl_crystal_F_000       324.00 
_reflns_d_resolution_high  0.7512 
 
loop_ 
 _symmetry_equiv_pos_as_xyz 
 'x, y, z' 
 '-x, y+1/2, -z' 
 
_cell_length_a     9.2343 
_cell_length_b     8.7162 
_cell_length_c    11.0798 
_cell_angle_alpha  90.000 
_cell_angle_beta  108.197 
_cell_angle_gamma  90.000 
 
_shelx_F_squared_multiplier     1.000 
 
loop_ 
 _refln_index_h 
 _refln_index_k 
 _refln_index_l 
 _refln_F_squared_calc 
 _refln_F_squared_meas 
 _refln_F_squared_sigma 
 _refln_observed_status 
   2   0   0     1571.82     1437.37      7.60 o 
   3   0   0      215.17      205.13      1.93 o 
   4   0   0      472.55      468.40      3.85 o 
   5   0   0       16.45       18.08      0.88 o 
   6   0   0        5.45        3.91      0.90 o 
   7   0   0       23.04       28.11      2.08 o 
   8   0   0       89.89       93.68      6.10 o 
   9   0   0        1.99       -0.31      2.30 o 
  10   0   0       29.66       32.27      7.61 o 
  11   0   0        0.00        0.01      4.56 o 
   2   1   0     2091.38     1957.50      7.44 o 
   3   1   0      124.24      118.87      1.04 o 
   4   1   0       63.95       70.83      0.92 o 
   5   1   0       34.85       35.66      0.75 o 
   6   1   0      266.49      273.23      2.80 o 
   7   1   0      100.34       94.00      2.40 o 
   8   1   0       67.42       73.06      2.64 o 
   9   1   0       42.19       44.37      3.29 o 
  10   1   0        1.38        0.68      2.33 o 
  11   1   0        0.25       -2.01      3.38 o 
   0   2   0     1321.19     1222.39      7.11 o 
   1   2   0      309.04      280.61      1.67 o 
   2   2   0      702.32      677.81      3.09 o 
   3   2   0      241.46      236.15      1.73 o 
   4   2   0      494.87      486.70      2.80 o 
   5   2   0      327.78      332.75      2.31 o 
   6   2   0      189.99      198.20      2.63 o 
   7   2   0      131.18      139.14      3.49 o 
   8   2   0       34.41       33.93      2.21 o 
   9   2   0        7.19        7.01      1.87 o 
  10   2   0        0.79        3.80      2.56 o 
  11   2   0        2.28        7.28      3.81 o 
   1   3   0      297.04      291.25      1.82 o 
   2   3   0      279.34      278.28      1.85 o 
   3   3   0        1.18        0.93      0.31 o 
   4   3   0      179.93      182.27      1.67 o 
   5   3   0       36.95       39.65      1.05 o 
   6   3   0      177.82      176.98      2.98 o 
   7   3   0       65.63       66.32      2.34 o 
   8   3   0        4.67        5.29      1.50 o 
   9   3   0        2.30        2.15      1.45 o 
  10   3   0        0.83       -0.20      2.72 o 
   0   4   0       56.59       60.19      1.15 o 
   1   4   0       54.10       52.46      0.86 o 
   2   4   0       30.76       30.10      0.69 o 
   3   4   0       64.22       66.88      1.01 o 
   4   4   0       37.14       39.38      0.93 o 
   5   4   0       59.70       59.03      1.62 o 
   6   4   0       42.39       45.35      1.79 o 
   7   4   0       16.65       20.03      1.70 o 
   8   4   0        4.88        5.12      1.58 o 
   9   4   0        0.24        0.19      1.77 o 
  10   4   0        0.53       -1.28      2.84 o 
   1   5   0      141.33      138.64      1.46 o 
   2   5   0       61.63       66.61      1.03 o 
   3   5   0       96.64       91.36      1.45 o 
   4   5   0       18.65       17.10      1.64 o 
   5   5   0      220.02      219.86      3.40 o 
   6   5   0       30.27       28.35      1.94 o 
   7   5   0       15.80       13.51      1.91 o 
   8   5   0        9.11        9.49      1.89 o 
   9   5   0        1.54        1.99      2.07 o 
  10   5   0        0.46        5.20      5.02 o 
   0   6   0      214.91      215.22      3.85 o 
   1   6   0      230.53      222.04      2.92 o 
   2   6   0       74.23       64.86      2.00 o 
   3   6   0       34.66       39.52      1.66 o 
   4   6   0       79.47       74.51      2.33 o 
   5   6   0       13.62       13.81      1.48 o 
   6   6   0       18.56       20.81      1.92 o 
   7   6   0       45.03       45.74      3.02 o 
   8   6   0        8.67        8.86      2.23 o 
   9   6   0        4.25        3.15      3.67 o 
   1   7   0      507.54      506.35      6.12 o 
   2   7   0      143.70      143.60      3.07 o 
   3   7   0       11.81       11.20      1.32 o 
   4   7   0        6.36        5.83      1.21 o 
   5   7   0        5.98        7.41      1.57 o 
   6   7   0       22.43       29.10      2.37 o 
   7   7   0        4.82        7.16      2.26 o 
   8   7   0        5.28        4.69      2.44 o 
   0   8   0      223.20      232.33      6.42 o 
   1   8   0       31.00       28.59      1.99 o 
   2   8   0       45.27       43.48      2.37 o 
   3   8   0        6.22        7.69      1.41 o 
   4   8   0       12.07       13.25      2.36 o 
   5   8   0        1.09        2.86      1.70 o 
   6   8   0        3.56        4.22      2.04 o 
   7   8   0        5.49        7.67      2.89 o 
   8   8   0       18.65       23.71      7.16 o 
   1   9   0        0.58       -0.46      1.62 o 
   2   9   0        7.75        7.05      2.20 o 
   3   9   0        2.60        1.47      1.82 o 
   4   9   0        0.86        2.24      1.89 o 
   5   9   0       26.91       32.15      3.61 o 
   6   9   0       10.31        5.23      2.83 o 
   0  10   0        4.10        3.42      3.03 o 
   1  10   0        1.76        2.15      1.93 o 
   2  10   0        0.43       -0.62      1.91 o 
   3  10   0        0.04       -1.61      1.87 o 
   4  10   0        5.49        4.10      2.37 o 
   5  10   0        5.73        9.79     10.60 o 
   1  11   0        2.01        3.91      2.49 o 
   2  11   0        0.66       -1.33      3.20 o 
   3  11   0        5.05        8.92      5.64 o 
 -11   0   1       12.81       20.18      4.63 o 
 -10   0   1       36.75       47.25      6.11 o 
  -9   0   1        3.34        4.54      1.84 o 
  -8   0   1        1.41        0.93      1.50 o 
  -7   0   1        4.58        2.99      1.00 o 
  -6   0   1        1.71       -0.05      0.60 o 
  -5   0   1        3.25        4.64      0.63 o 
  -4   0   1     1118.00     1204.36      7.61 o 
  -3   0   1     5850.46     5768.12     29.25 o 
  -2   0   1    12922.62    12019.41     58.93 o 
   1   0   1       17.64       16.08      0.68 o 
   2   0   1      333.39      316.13      2.32 o 
   3   0   1        7.32        7.11      0.52 o 
   4   0   1      397.51      389.83      3.51 o 
   5   0   1        0.54        0.19      0.44 o 
   6   0   1       32.04       32.90      1.80 o 
   7   0   1       49.06       46.88      2.56 o 
   8   0   1       27.54       27.67      2.85 o 
   9   0   1        4.19        4.20      2.91 o 
  10   0   1        2.78        3.06      3.14 o 
  11   0   1        0.67       -3.84      4.79 o 
 -11   1   1       25.92       28.90      3.66 o 
 -10   1   1       14.45       11.43      2.49 o 
  -9   1   1       46.99       50.84      2.82 o 
  -8   1   1       30.85       36.70      2.32 o 
  -7   1   1       49.15       52.21      1.77 o 
  -6   1   1       22.70       25.08      0.86 o 
  -5   1   1      591.78      606.35      3.65 o 
  -4   1   1      766.12      784.97      3.80 o 
  -3   1   1      551.72      561.11      2.76 o 
  -2   1   1     2650.43     2531.12      8.59 o 
  -1   1   1     3274.28     2975.05     18.23 o 
   1   1   1      398.25      371.98      1.58 o 
   2   1   1        8.14        7.61      0.31 o 
   3   1   1       67.95       64.25      0.81 o 
   4   1   1       54.95       62.93      0.90 o 
   5   1   1      104.51      110.72      1.25 o 
   6   1   1       70.38       73.30      1.79 o 
   7   1   1       25.45       26.32      1.42 o 
   8   1   1        9.75       12.04      1.61 o 
   9   1   1        0.51        1.17      2.14 o 
  10   1   1        2.19        2.12      2.54 o 
  11   1   1        5.80        5.50      4.13 o 
 -11   2   1        4.74       11.65      4.27 o 
 -10   2   1        6.94        3.36      2.20 o 
  -9   2   1       12.47       11.85      1.75 o 
  -8   2   1       67.75       63.49      2.86 o 
  -7   2   1       21.24       19.96      1.45 o 
  -6   2   1      153.82      153.10      2.03 o 
  -5   2   1      141.25      165.09      1.79 o 
  -4   2   1      223.89      232.77      1.91 o 
  -3   2   1      163.82      172.15      1.39 o 
  -2   2   1      883.37      811.59      3.67 o 
  -1   2   1     1093.85     1032.26      4.25 o 
   0   2   1      565.52      538.20      2.32 o 
   1   2   1      115.27      112.57      0.92 o 
   2   2   1     1438.03     1405.30      5.85 o 
   3   2   1      388.46      398.83      2.43 o 
   4   2   1      219.44      246.55      1.87 o 
   5   2   1      124.60      126.23      1.45 o 
   6   2   1      102.21      103.73      2.14 o 
   7   2   1       18.67       15.70      1.30 o 
   8   2   1        0.26        0.58      1.04 o 
   9   2   1        6.19        6.71      2.55 o 
  10   2   1       15.53       15.89      3.60 o 
  11   2   1        4.28        9.74      6.24 o 
 -10   3   1        4.07        5.56      2.25 o 
  -9   3   1        1.29        1.90      1.48 o 
  -8   3   1        1.48        1.72      1.10 o 
  -7   3   1       11.42       13.05      1.39 o 
  -6   3   1       18.79       21.95      1.14 o 
  -5   3   1       12.85       13.45      0.84 o 
  -4   3   1       91.90       95.75      1.28 o 
  -3   3   1      208.74      197.40      1.74 o 
  -2   3   1      445.92      427.20      2.59 o 
  -1   3   1      130.01      134.56      1.18 o 
   0   3   1       83.40       77.88      0.95 o 
   1   3   1      246.58      246.17      1.70 o 
   2   3   1     1016.98     1068.39      4.91 o 
   3   3   1      317.20      338.71      2.31 o 
   4   3   1      231.35      262.78      1.99 o 
   5   3   1       70.91       73.30      1.49 o 
   6   3   1       18.14       17.92      1.20 o 
   7   3   1        9.42        8.04      1.18 o 
   8   3   1        2.43        0.53      1.12 o 
   9   3   1        1.73        0.79      1.74 o 
  10   3   1       10.19        2.15      5.30 o 
 -10   4   1        3.47        2.42      1.88 o 
  -9   4   1        3.19        1.05      1.61 o 
  -8   4   1       21.74       23.10      2.02 o 
  -7   4   1        2.08        1.68      1.06 o 
  -6   4   1       17.35       16.47      1.22 o 
  -5   4   1       10.24       10.79      0.88 o 
  -4   4   1        3.11        3.44      0.49 o 
  -3   4   1       18.53       20.08      0.72 o 
  -2   4   1       31.80       28.89      0.77 o 
  -1   4   1        9.23        9.41      0.49 o 
   0   4   1      230.29      222.73      1.77 o 
   1   4   1       37.84       39.49      0.82 o 
   2   4   1      302.54      312.79      2.15 o 
   3   4   1      557.57      615.53      3.56 o 
   4   4   1      102.30       94.81      1.53 o 
   5   4   1      125.77      125.30      2.60 o 
   6   4   1        3.46        1.60      0.82 o 
   7   4   1        0.75        0.95      1.06 o 
   8   4   1        0.15        0.38      1.67 o 
   9   4   1        2.28        0.65      1.92 o 
  10   4   1        0.06       -0.13      3.36 o 
 -10   5   1        2.62        5.40      3.76 o 
  -9   5   1       12.79        9.51      2.52 o 
  -8   5   1       11.71       12.16      1.95 o 
  -7   5   1       37.54       35.39      2.40 o 
  -6   5   1        4.30        2.72      1.10 o 
  -5   5   1       53.51       56.55      1.85 o 
  -4   5   1       48.47       46.35      1.48 o 
  -3   5   1       33.10       33.32      0.97 o 
  -2   5   1      108.05      100.59      1.37 o 
  -1   5   1       46.10       50.50      1.05 o 
   0   5   1        6.05        5.88      0.46 o 
   1   5   1       25.30       29.05      0.78 o 
   2   5   1       80.80       84.50      1.19 o 
   3   5   1      216.06      217.47      2.79 o 
   4   5   1       45.12       47.54      1.75 o 
   5   5   1      110.58      109.65      2.88 o 
   6   5   1       44.61       48.99      2.58 o 
   7   5   1       12.09       13.24      1.90 o 
   8   5   1        1.79        1.44      1.99 o 
   9   5   1        5.73       10.45      2.82 o 
  10   5   1        1.30       -0.35      5.00 o 
  -9   6   1        5.46        6.71      2.55 o 
  -8   6   1        9.00        7.69      1.90 o 
  -7   6   1        6.54        4.73      1.57 o 
  -6   6   1       26.14       26.95      2.01 o 
  -5   6   1        3.36        2.21      1.09 o 
  -4   6   1      120.35      115.42      2.99 o 
  -3   6   1      186.44      177.51      2.72 o 
  -2   6   1      257.49      248.97      3.29 o 
  -1   6   1       23.79       24.68      1.12 o 
   0   6   1        8.39        8.83      0.80 o 
   1   6   1       61.81       65.93      1.77 o 
   2   6   1       31.79       34.94      1.41 o 
   3   6   1        3.34        3.05      0.82 o 
   4   6   1       25.67       25.56      1.53 o 
   5   6   1       74.58       68.23      3.19 o 
   6   6   1       21.84       23.46      2.35 o 
   7   6   1       22.28       25.53      3.06 o 
   8   6   1        1.35        0.62      1.97 o 
   9   6   1        1.21       -0.60      3.05 o 
  -8   7   1        0.10       -0.80      1.71 o 
  -7   7   1        0.69        0.62      1.45 o 
  -6   7   1        4.09        3.14      1.36 o 
  -5   7   1        6.62        4.78      1.87 o 
  -4   7   1       23.46       24.68      2.02 o 
  -3   7   1      236.15      246.24      4.29 o 
  -2   7   1       88.89       95.83      2.69 o 
  -1   7   1      498.81      494.87      6.04 o 
   0   7   1       51.42       54.88      2.63 o 
   1   7   1        5.50        4.50      0.98 o 
   2   7   1        1.57        1.57      0.93 o 
   3   7   1       54.48       58.04      2.24 o 
   4   7   1        7.02        8.29      1.36 o 
   5   7   1       13.68       14.12      1.95 o 
   6   7   1       20.41       20.50      2.82 o 
   7   7   1       13.92       18.31      2.96 o 
   8   7   1        0.97       -0.01      2.13 o 
  -7   8   1       10.49       18.08      3.39 o 
  -6   8   1        1.77        2.10      1.68 o 
  -5   8   1        4.97        6.65      1.69 o 
  -4   8   1        3.88        4.41      1.51 o 
  -3   8   1       29.73       29.58      2.25 o 
  -2   8   1      157.55      156.02      4.10 o 
  -1   8   1       24.77       26.28      2.13 o 
   0   8   1       66.76       65.49      3.14 o 
   1   8   1       27.08       29.61      2.47 o 
   2   8   1        1.84        2.29      1.28 o 
   3   8   1        0.20       -0.73      1.26 o 
   4   8   1        1.79        0.79      1.37 o 
   5   8   1        5.66        8.90      2.26 o 
   6   8   1        3.62        4.55      2.11 o 
   7   8   1        6.11       12.56      4.10 o 
  -6   9   1        2.04        2.50      2.58 o 
  -5   9   1        3.26       -0.81      1.87 o 
  -4   9   1       22.49       25.38      2.49 o 
  -3   9   1        4.88        4.60      1.60 o 
  -2   9   1       12.07       12.30      1.98 o 
  -1   9   1        4.57        4.84      1.60 o 
   0   9   1        5.75        3.11      1.48 o 
   1   9   1        3.29        0.90      1.33 o 
   2   9   1        4.21        2.80      1.49 o 
   3   9   1       26.13       29.31      3.27 o 
   4   9   1       13.57       17.07      2.73 o 
   5   9   1       13.24       17.96      2.99 o 
   6   9   1        7.67        3.19      3.57 o 
  -5  10   1        0.65       -0.34      2.55 o 
  -4  10   1        2.15        2.92      2.56 o 
  -3  10   1        0.31       -1.99      1.99 o 
  -2  10   1        0.87        0.66      2.26 o 
  -1  10   1        0.61        0.41      1.89 o 
   0  10   1        1.86        5.49      2.18 o 
   1  10   1        4.00        4.88      2.14 o 
   2  10   1        4.42        3.44      2.02 o 
   3  10   1       19.48       24.92      4.58 o 
   4  10   1       11.14       11.86      6.06 o 
   5  10   1        6.17        3.47      5.18 o 
  -2  11   1        2.13        4.38      5.64 o 
  -1  11   1        0.13       -0.53      2.38 o 
   0  11   1        3.66        8.35      5.55 o 
   1  11   1        8.52        8.20      5.29 o 
 -11   0   2        6.30        7.15      3.40 o 
 -10   0   2        0.16        0.37      1.97 o 
  -9   0   2        2.84        2.64      1.59 o 
  -8   0   2        1.84        3.68      1.37 o 
  -7   0   2        0.19        0.29      0.81 o 
  -6   0   2       28.32       29.27      1.20 o 
  -5   0   2      345.73      326.96      3.15 o 
  -4   0   2      176.34      198.02      2.21 o 
  -3   0   2      177.50      168.66      1.63 o 
  -2   0   2        0.51        0.16      0.22 o 
  -1   0   2      508.17      460.18      5.97 o 
   0   0   2       86.82       69.71      0.77 o 
   1   0   2      645.07      616.00      3.54 o 
   2   0   2        9.26        9.21      0.49 o 
   3   0   2      181.76      173.44      1.87 o 
   4   0   2       60.45       53.49      1.37 o 
   5   0   2      121.57      128.89      2.19 o 
   6   0   2        0.48        0.74      0.84 o 
   7   0   2       95.71       98.54      4.08 o 
   8   0   2        0.02        2.36      1.90 o 
   9   0   2        0.05        1.08      2.04 o 
  10   0   2        0.08       -2.48      3.65 o 
 -11   1   2       10.63       13.84      2.84 o 
 -10   1   2        3.13        0.86      1.64 o 
  -9   1   2        3.82        0.27      1.22 o 
  -8   1   2        8.17        7.78      1.52 o 
  -7   1   2       96.85      107.83      2.11 o 
  -6   1   2       75.02       74.17      1.25 o 
  -5   1   2      212.97      238.16      2.08 o 
  -4   1   2      974.52      986.17      4.47 o 
  -3   1   2      168.92      176.71      1.23 o 
  -2   1   2      627.22      614.73      2.63 o 
  -1   1   2     1130.55     1034.21      4.10 o 
   0   1   2     1116.18     1038.21      4.48 o 
   1   1   2     1466.14     1373.45      5.24 o 
   2   1   2      356.28      358.78      2.05 o 
   3   1   2       20.48       22.19      0.55 o 
   4   1   2       89.31       93.85      1.23 o 
   5   1   2       23.61       23.21      0.79 o 
   6   1   2       20.81       21.30      1.18 o 
   7   1   2       20.80       23.27      1.45 o 
   8   1   2       13.16       10.72      1.94 o 
   9   1   2        7.61        9.00      2.20 o 
  10   1   2        0.54        0.64      3.78 o 
 -11   2   2        0.58        1.40      2.15 o 
 -10   2   2        4.68        4.16      2.05 o 
  -9   2   2        1.76        2.16      1.39 o 
  -8   2   2        7.97        9.12      1.22 o 
  -7   2   2        7.92        6.58      0.86 o 
  -6   2   2      175.11      187.92      2.19 o 
  -5   2   2       80.73       90.56      1.16 o 
  -4   2   2      172.29      182.13      1.50 o 
  -3   2   2      292.44      289.86      1.79 o 
  -2   2   2      138.09      135.08      1.14 o 
  -1   2   2       17.82       17.61      0.38 o 
   0   2   2      232.92      226.95      1.27 o 
   1   2   2      271.62      264.17      1.62 o 
   2   2   2      772.01      765.26      3.44 o 
   3   2   2       72.74       67.17      0.92 o 
   4   2   2       17.94       18.73      0.69 o 
   5   2   2      117.32      116.54      1.63 o 
   6   2   2       27.45       27.19      1.36 o 
   7   2   2       71.85       75.00      2.46 o 
   8   2   2       27.93       27.65      2.55 o 
   9   2   2        3.67        1.43      2.31 o 
  10   2   2        7.08        9.25      5.30 o 
 -11   3   2        1.00        4.65      3.22 o 
 -10   3   2        1.31        1.68      1.89 o 
  -9   3   2        6.12        4.98      1.64 o 
  -8   3   2       20.01       22.45      1.56 o 
  -7   3   2        1.64        2.39      0.83 o 
  -6   3   2       34.51       36.05      1.21 o 
  -5   3   2      129.34      134.66      1.60 o 
  -4   3   2      231.56      219.42      1.82 o 
  -3   3   2       90.60       85.20      1.03 o 
  -2   3   2        6.90        7.87      0.40 o 
  -1   3   2      558.05      563.89      2.97 o 
   0   3   2      933.05      957.59      4.35 o 
   1   3   2      653.79      684.87      3.43 o 
   2   3   2      485.41      548.87      2.96 o 
   3   3   2      120.90      131.39      1.42 o 
   4   3   2      133.81      131.88      1.54 o 
   5   3   2        7.75        9.30      0.75 o 
   6   3   2        6.81        6.39      1.01 o 
   7   3   2       24.21       26.39      1.88 o 
   8   3   2       28.28       24.54      2.41 o 
   9   3   2       17.45       18.92      3.02 o 
  10   3   2       11.67       17.02      6.52 o 
 -11   4   2        1.71        4.87      3.60 o 
 -10   4   2        5.85        5.10      2.26 o 
  -9   4   2        1.45        0.39      1.28 o 
  -8   4   2        5.75        5.58      1.42 o 
  -7   4   2       50.92       50.69      2.01 o 
  -6   4   2       10.05       12.99      1.42 o 
  -5   4   2        2.15        2.44      0.53 o 
  -4   4   2       33.32       34.92      0.90 o 
  -3   4   2       83.32       86.69      1.16 o 
  -2   4   2       87.62       83.15      1.08 o 
  -1   4   2        3.40        1.53      0.34 o 
   0   4   2     1284.19     1322.29      5.93 o 
   1   4   2     1813.33     1939.15      8.33 o 
   2   4   2      158.53      174.82      1.66 o 
   3   4   2      155.91      160.70      1.82 o 
   4   4   2       13.72       15.27      0.99 o 
   5   4   2        1.86        0.88      0.73 o 
   6   4   2       28.87       28.01      1.99 o 
   7   4   2        8.71        9.22      1.74 o 
   8   4   2        8.49       12.14      2.04 o 
   9   4   2       11.02        8.95      3.53 o 
 -10   5   2        2.02       -0.93      2.02 o 
  -9   5   2        3.52        3.96      1.90 o 
  -8   5   2        0.60        0.32      1.20 o 
  -7   5   2       18.51       18.01      1.68 o 
  -6   5   2       29.82       29.81      1.58 o 
  -5   5   2      118.86      112.84      2.49 o 
  -4   5   2       31.59       35.42      1.12 o 
  -3   5   2       82.80       77.19      1.36 o 
  -2   5   2       57.76       59.38      1.14 o 
  -1   5   2       35.35       39.83      0.91 o 
   0   5   2      214.25      226.54      2.05 o 
   1   5   2       72.73       76.47      1.26 o 
   2   5   2       69.48       69.37      1.36 o 
   3   5   2      147.46      148.47      2.28 o 
   4   5   2       12.13       12.49      1.00 o 
   5   5   2       11.07       13.47      1.41 o 
   6   5   2        0.28        0.03      1.07 o 
   7   5   2        6.42        7.49      1.72 o 
   8   5   2        3.29        3.62      2.11 o 
   9   5   2       14.59       19.94      6.89 o 
 -10   6   2        2.85       -3.26      4.53 o 
  -9   6   2        3.55        1.79      1.75 o 
  -8   6   2        5.61        5.33      1.87 o 
  -7   6   2        4.48        7.03      1.55 o 
  -6   6   2      108.73      103.34      3.34 o 
  -5   6   2       65.18       63.50      2.31 o 
  -4   6   2      136.07      127.72      3.23 o 
  -3   6   2       28.69       31.89      1.51 o 
  -2   6   2        7.35        7.16      0.81 o 
  -1   6   2       16.01       16.55      0.89 o 
   0   6   2        8.18        8.42      0.75 o 
   1   6   2        3.00        3.71      0.71 o 
   2   6   2       64.79       58.27      1.73 o 
   3   6   2        4.14        4.85      0.94 o 
   4   6   2       34.51       32.87      1.93 o 
   5   6   2        3.87        3.46      1.18 o 
   6   6   2       20.66       19.27      2.15 o 
   7   6   2        0.13        0.82      1.32 o 
   8   6   2       10.37        9.50      7.87 o 
  -9   7   2        0.19       -0.22      3.05 o 
  -8   7   2        0.34        1.74      1.75 o 
  -7   7   2        0.58        1.43      1.46 o 
  -6   7   2        4.87        4.76      1.56 o 
  -5   7   2       50.01       50.37      2.69 o 
  -4   7   2       42.40       44.15      2.47 o 
  -3   7   2      142.90      152.29      3.22 o 
  -2   7   2       18.64       18.71      1.43 o 
  -1   7   2       17.41       17.11      1.30 o 
   0   7   2       10.26       10.85      1.08 o 
   1   7   2       84.78       88.93      2.55 o 
   2   7   2       10.46       10.96      1.80 o 
   3   7   2       18.40       17.68      1.76 o 
   4   7   2        7.10        5.50      1.28 o 
   5   7   2        4.10        3.42      1.45 o 
   6   7   2        1.51        1.56      1.48 o 
   7   7   2        3.30        0.83      2.71 o 
   8   7   2        2.24       -1.39      4.42 o 
  -8   8   2        1.47       -2.05      2.94 o 
  -7   8   2        0.52        0.95      1.57 o 
  -6   8   2        5.34        4.53      1.84 o 
  -5   8   2       20.34       19.92      2.32 o 
  -4   8   2       22.35       18.83      2.33 o 
  -3   8   2       33.84       38.40      2.46 o 
  -2   8   2        8.82        7.94      1.49 o 
  -1   8   2       19.79       23.99      2.01 o 
   0   8   2        5.25        5.01      1.29 o 
   1   8   2       16.92       15.43      2.06 o 
   2   8   2        1.30       -0.53      1.11 o 
   3   8   2       25.22       22.22      2.86 o 
   4   8   2        0.72        2.12      1.42 o 
   5   8   2        6.83        4.98      1.93 o 
   6   8   2        5.14        3.43      2.98 o 
   7   8   2        3.08        1.10      4.21 o 
  -7   9   2        1.41       -0.83      2.52 o 
  -6   9   2        1.71        0.19      1.78 o 
  -5   9   2        3.45        3.30      1.87 o 
  -4   9   2       13.61       13.67      3.42 o 
  -3   9   2       20.02       17.12      2.55 o 
  -2   9   2       15.53       11.18      2.30 o 
  -1   9   2        1.64        1.30      1.34 o 
   0   9   2       10.47        9.12      1.81 o 
   1   9   2        3.90        4.17      1.52 o 
   2   9   2        4.95        3.76      1.55 o 
   3   9   2        6.20        4.50      3.29 o 
   4   9   2        4.04        4.99      2.58 o 
   5   9   2        5.11        3.32      3.10 o 
  -5  10   2        1.17        5.17      3.31 o 
  -4  10   2        0.64       -0.25      1.74 o 
  -3  10   2        0.40        0.75      1.78 o 
  -2  10   2        5.98        9.26      2.19 o 
  -1  10   2       22.95       27.95      3.74 o 
   0  10   2       22.32       34.49      3.69 o 
   1  10   2        8.81        7.40      2.37 o 
   2  10   2        2.36        2.00      2.41 o 
   3  10   2       11.89       17.08      4.32 o 
   4  10   2        1.57       -0.50      4.56 o 
 -11   0   3        0.04       -1.91      1.91 o 
 -10   0   3        1.36        0.53      2.18 o 
  -9   0   3        3.73        2.42      1.49 o 
  -8   0   3       17.27       13.45      1.60 o 
  -7   0   3       64.71       65.86      2.29 o 
  -6   0   3       18.46       18.42      0.85 o 
  -5   0   3       61.24       54.46      1.21 o 
  -4   0   3      669.80      658.69      4.17 o 
  -3   0   3        0.01        0.00      0.26 o 
  -2   0   3      158.45      150.26      1.39 o 
  -1   0   3       63.15       52.04      2.95 o 
   0   0   3      326.21      334.03      2.33 o 
   1   0   3       35.09       31.89      0.61 o 
   2   0   3      110.35      114.81      1.31 o 
   3   0   3        3.02        2.22      0.41 o 
   4   0   3      120.53      116.38      2.54 o 
   5   0   3       20.53       19.53      1.33 o 
   6   0   3       18.79       20.97      2.63 o 
   7   0   3        5.05        2.81      1.55 o 
   8   0   3        0.71       -0.14      1.54 o 
   9   0   3        1.61        2.52      2.86 o 
  10   0   3        0.14       -2.87      4.05 o 
 -11   1   3        0.07       -0.35      1.39 o 
 -10   1   3        9.70       10.15      1.50 o 
  -9   1   3        7.08        5.04      1.19 o 
  -8   1   3        6.66        4.64      0.91 o 
  -7   1   3       32.63       37.09      1.28 o 
  -6   1   3       63.86       71.24      1.02 o 
  -5   1   3      124.03      127.78      1.19 o 
  -4   1   3      363.18      386.72      2.04 o 
  -3   1   3      243.38      241.44      1.35 o 
  -2   1   3     2066.90     2012.01      7.77 o 
  -1   1   3       82.46       91.41      0.69 o 
   0   1   3       98.14       94.90      0.72 o 
   1   1   3       67.03       64.73      0.56 o 
   2   1   3      389.68      385.29      2.16 o 
   3   1   3       21.77       25.66      0.58 o 
   4   1   3       31.93       31.87      0.77 o 
   5   1   3        5.92        5.60      0.58 o 
   6   1   3       54.74       55.11      1.77 o 
   7   1   3        7.85        8.97      1.20 o 
   8   1   3        1.30        3.35      1.62 o 
   9   1   3        2.05        0.74      2.05 o 
  10   1   3        1.05        0.16      4.43 o 
 -11   2   3        2.86        4.85      2.35 o 
 -10   2   3        0.97        2.14      1.25 o 
  -9   2   3       17.71       17.79      1.65 o 
  -8   2   3       17.74       17.14      1.65 o 
  -7   2   3       10.72       11.99      0.98 o 
  -6   2   3       14.27       17.21      0.69 o 
  -5   2   3       84.57       87.67      1.02 o 
  -4   2   3       97.21      100.10      0.98 o 
  -3   2   3       65.67       66.04      0.67 o 
  -2   2   3      121.26      130.85      0.94 o 
  -1   2   3      181.67      192.00      1.13 o 
   0   2   3      335.52      319.84      1.63 o 
   1   2   3       57.42       58.60      0.59 o 
   2   2   3      169.37      176.08      1.32 o 
   3   2   3       37.40       39.36      0.79 o 
   4   2   3       59.22       59.52      1.09 o 
   5   2   3       28.42       28.17      1.11 o 
   6   2   3       47.35       47.21      1.78 o 
   7   2   3        8.58        6.71      1.23 o 
   8   2   3       11.29        9.80      1.85 o 
   9   2   3        3.75        3.30      2.38 o 
 -11   3   3        1.42        1.13      2.89 o 
 -10   3   3        0.68        0.84      1.27 o 
  -9   3   3        3.35        1.72      1.11 o 
  -8   3   3       10.53       12.13      1.24 o 
  -7   3   3       21.35       19.52      1.19 o 
  -6   3   3       43.80       48.51      1.43 o 
  -5   3   3        0.85        0.38      0.33 o 
  -4   3   3       91.71       95.22      1.03 o 
  -3   3   3        2.85        3.32      0.31 o 
  -2   3   3      246.49      229.60      1.48 o 
  -1   3   3      853.17      879.66      3.67 o 
   0   3   3      605.01      654.64      2.99 o 
   1   3   3      149.60      165.51      1.23 o 
   2   3   3      161.05      160.77      1.40 o 
   3   3   3       21.80       18.75      0.64 o 
   4   3   3        7.34        8.00      0.61 o 
   5   3   3       11.51       10.10      0.86 o 
   6   3   3       58.77       53.34      2.07 o 
   7   3   3        8.22        8.35      1.37 o 
   8   3   3        1.21        3.00      1.83 o 
   9   3   3        0.96        4.26      2.56 o 
 -10   4   3        3.66        2.69      1.54 o 
  -9   4   3        3.30        4.90      1.29 o 
  -8   4   3        5.36        1.93      1.05 o 
  -7   4   3       23.26       23.49      1.38 o 
  -6   4   3       15.10       14.30      0.99 o 
  -5   4   3        3.27        2.42      0.58 o 
  -4   4   3       28.32       29.68      0.69 o 
  -3   4   3       58.99       52.74      0.84 o 
  -2   4   3      315.71      338.22      2.06 o 
  -1   4   3      356.99      414.68      2.37 o 
   0   4   3      250.88      267.11      1.99 o 
   1   4   3       70.81       71.96      0.98 o 
   2   4   3       61.27       59.17      1.01 o 
   3   4   3        8.83        9.20      0.63 o 
   4   4   3        3.46        3.23      0.61 o 
   5   4   3        9.81       10.22      1.15 o 
   6   4   3        8.74        6.75      1.46 o 
   7   4   3        0.72       -0.13      1.13 o 
   8   4   3       12.16       13.63      2.64 o 
   9   4   3        0.06        3.85      4.43 o 
 -10   5   3        0.44        3.43      2.55 o 
  -9   5   3        4.36        6.25      1.34 o 
  -8   5   3        8.36        6.86      1.28 o 
  -7   5   3       22.92       24.30      1.75 o 
  -6   5   3       58.04       57.77      1.69 o 
  -5   5   3       51.05       51.88      1.63 o 
  -4   5   3        8.30        6.75      0.73 o 
  -3   5   3       47.80       49.63      1.06 o 
  -2   5   3       24.92       23.35      0.72 o 
  -1   5   3        6.46        7.27      0.50 o 
   0   5   3        9.29        9.32      0.55 o 
   1   5   3        6.49        6.74      0.56 o 
   2   5   3       58.21       57.23      1.33 o 
   3   5   3        5.65        5.67      0.71 o 
   4   5   3        0.84        1.11      0.70 o 
   5   5   3       16.54       16.63      1.65 o 
   6   5   3        4.56        4.94      1.33 o 
   7   5   3       23.93       22.14      2.89 o 
   8   5   3        3.06        5.50      2.18 o 
  -9   6   3        2.91        1.19      1.66 o 
  -8   6   3       16.13       18.40      1.85 o 
  -7   6   3       14.34       15.98      1.51 o 
  -6   6   3       22.11       21.99      1.67 o 
  -5   6   3       28.41       31.64      1.64 o 
  -4   6   3        9.61        8.30      0.92 o 
  -3   6   3       40.00       40.15      1.46 o 
  -2   6   3        1.33        1.33      0.58 o 
  -1   6   3       42.51       41.88      1.36 o 
   0   6   3        1.44        1.61      0.55 o 
   1   6   3       19.87       20.73      1.48 o 
   2   6   3       13.09       10.12      1.00 o 
   3   6   3       19.69       19.20      1.59 o 
   4   6   3       25.81       22.05      1.74 o 
   5   6   3       11.62       11.57      1.54 o 
   6   6   3        4.59        2.95      1.84 o 
   7   6   3        1.28        1.53      1.92 o 
   8   6   3        4.24        6.21      5.09 o 
  -9   7   3        0.38        1.14      3.35 o 
  -8   7   3        1.25        0.66      1.68 o 
  -7   7   3        1.84        0.68      1.21 o 
  -6   7   3        7.04        5.64      1.29 o 
  -5   7   3       11.03       11.17      1.43 o 
  -4   7   3       22.60       24.30      1.72 o 
  -3   7   3       55.35       54.17      2.14 o 
  -2   7   3       28.35       29.72      1.63 o 
  -1   7   3        0.18       -0.05      0.91 o 
   0   7   3        6.53        4.97      1.40 o 
   1   7   3        9.92        9.81      1.15 o 
   2   7   3       13.36       10.69      1.16 o 
   3   7   3        5.52        4.81      1.19 o 
   4   7   3        0.24       -0.13      1.12 o 
   5   7   3       14.44        9.26      2.22 o 
   6   7   3        4.73        1.06      1.80 o 
   7   7   3        1.11        3.62      2.48 o 
  -8   8   3        8.27        8.15      2.66 o 
  -7   8   3        1.52        2.71      1.64 o 
  -6   8   3        0.51        0.52      1.41 o 
  -5   8   3        0.78        0.83      1.36 o 
  -4   8   3       13.86       13.91      1.59 o 
  -3   8   3       12.26       12.05      1.46 o 
  -2   8   3        6.73        3.55      1.14 o 
  -1   8   3        1.88       -0.33      0.93 o 
   0   8   3       13.41       12.77      1.62 o 
   1   8   3        7.75        8.99      1.63 o 
   2   8   3        0.87        1.44      1.37 o 
   3   8   3        1.36        1.47      1.32 o 
   4   8   3        0.15        0.04      1.71 o 
   5   8   3       10.48       11.46      2.51 o 
   6   8   3        0.81        1.00      2.38 o 
  -7   9   3        3.05       -2.64      4.11 o 
  -6   9   3        0.60       -0.81      1.73 o 
  -5   9   3        2.96        4.24      1.81 o 
  -4   9   3        3.03        4.24      1.65 o 
  -3   9   3        5.95        6.95      1.73 o 
  -2   9   3        8.71        9.97      1.80 o 
  -1   9   3        3.93        4.83      1.74 o 
   0   9   3        0.48        2.02      1.64 o 
   1   9   3        2.70        1.27      1.58 o 
   2   9   3        1.87        2.88      1.92 o 
   3   9   3        2.48        3.73      2.06 o 
   4   9   3        4.86        6.68      2.36 o 
   5   9   3        2.91        1.15      4.24 o 
  -5  10   3        2.19        4.50      3.44 o 
  -4  10   3        1.75        1.22      2.12 o 
  -3  10   3       18.88       24.76      3.43 o 
  -2  10   3       20.74       21.74      3.21 o 
  -1  10   3        6.73        5.32      2.16 o 
   0  10   3       10.05       12.51      2.70 o 
   1  10   3        1.12       -1.04      1.88 o 
   2  10   3        0.36       -0.19      2.03 o 
   3  10   3        0.26        4.45      3.26 o 
  -1  11   3       19.14       22.31      5.00 o 
   0  11   3        4.27        0.82      3.35 o 
 -11   0   4        3.24        6.95      3.33 o 
 -10   0   4        4.75        3.47      1.41 o 
  -9   0   4        2.93        3.44      1.25 o 
  -8   0   4       16.09       12.24      1.46 o 
  -7   0   4       99.10      106.00      3.08 o 
  -6   0   4        0.16        0.48      0.52 o 
  -5   0   4       81.54       88.45      1.52 o 
  -4   0   4      127.30      131.54      1.61 o 
  -3   0   4        1.63        1.98      0.31 o 
  -2   0   4       50.23       46.83      1.00 o 
  -1   0   4      366.47      351.08      6.95 o 
   0   0   4      115.73      129.84      1.40 o 
   1   0   4      369.82      389.75      2.67 o 
   2   0   4      155.97      138.01      1.43 o 
   3   0   4       15.40       13.75      0.66 o 
   4   0   4        0.46        0.24      0.46 o 
   5   0   4       19.33       18.43      1.37 o 
   6   0   4        2.70        3.17      1.19 o 
   7   0   4        2.53        0.85      1.35 o 
   8   0   4       12.09       14.59      2.89 o 
   9   0   4        0.16       -0.64      2.59 o 
 -11   1   4        1.31        3.91      1.53 o 
 -10   1   4        1.92        3.94      1.17 o 
  -9   1   4        0.23       -0.46      0.76 o 
  -8   1   4       15.64       14.75      1.47 o 
  -7   1   4       16.09       17.68      0.85 o 
  -6   1   4        9.46       10.15      0.52 o 
  -5   1   4      234.75      251.52      2.01 o 
  -4   1   4      109.85      108.24      1.07 o 
  -3   1   4      118.29      109.32      0.83 o 
  -2   1   4      540.19      538.81      2.87 o 
  -1   1   4      140.26      148.93      1.41 o 
   0   1   4       49.79       50.23      0.54 o 
   1   1   4       86.11       89.98      0.79 o 
   2   1   4       80.76       80.37      0.76 o 
   3   1   4      133.62      130.87      1.26 o 
   4   1   4       31.09       30.61      0.88 o 
   5   1   4        7.55        5.26      0.70 o 
   6   1   4       19.72       19.41      1.26 o 
   7   1   4       13.15       14.51      1.37 o 
   8   1   4        6.26        3.18      1.71 o 
   9   1   4        0.45        1.54      2.23 o 
 -11   2   4        0.76        1.72      1.47 o 
 -10   2   4        0.47        0.67      0.93 o 
  -9   2   4        3.16        2.80      0.91 o 
  -8   2   4        1.70        1.60      0.78 o 
  -7   2   4       51.05       47.39      1.37 o 
  -6   2   4       12.69       10.99      0.62 o 
  -5   2   4      132.17      140.20      1.31 o 
  -4   2   4       60.09       64.10      0.85 o 
  -3   2   4       56.04       55.63      0.70 o 
  -2   2   4       15.41       15.43      0.40 o 
  -1   2   4       10.26       10.31      0.31 o 
   0   2   4       69.20       70.14      0.78 o 
   1   2   4      325.24      335.30      2.01 o 
   2   2   4       11.93       10.61      0.40 o 
   3   2   4       49.73       51.23      0.81 o 
   4   2   4       12.24       12.11      0.76 o 
   5   2   4        2.01        2.19      0.63 o 
   6   2   4       37.21       39.60      1.73 o 
   7   2   4       48.93       48.17      3.19 o 
   8   2   4        1.21        2.64      1.82 o 
   9   2   4        0.24       -1.21      2.13 o 
 -11   3   4        0.73        2.33      1.86 o 
 -10   3   4        2.56        2.54      1.07 o 
  -9   3   4        1.42        0.46      0.88 o 
  -8   3   4        3.88        3.36      0.85 o 
  -7   3   4        3.73        3.14      0.74 o 
  -6   3   4       15.62       14.06      0.76 o 
  -5   3   4       74.50       74.65      1.35 o 
  -4   3   4      183.18      174.71      1.30 o 
  -3   3   4      220.60      221.73      1.65 o 
  -2   3   4      133.20      128.99      1.19 o 
  -1   3   4        2.71        2.93      0.33 o 
   0   3   4      116.96      124.45      1.10 o 
   1   3   4       56.69       53.09      0.70 o 
   2   3   4      115.41      113.05      1.14 o 
   3   3   4       93.41       93.01      1.19 o 
   4   3   4        5.20        5.03      0.62 o 
   5   3   4        1.84        1.36      0.65 o 
   6   3   4       14.98       15.66      1.43 o 
   7   3   4        1.66        2.05      1.67 o 
   8   3   4        0.11        2.18      1.88 o 
   9   3   4        2.04       -0.22      2.31 o 
 -10   4   4        0.91        2.73      1.42 o 
  -9   4   4        7.97        6.02      1.31 o 
  -8   4   4        2.72        0.95      0.81 o 
  -7   4   4        6.55        7.13      0.93 o 
  -6   4   4       23.88       24.59      1.09 o 
  -5   4   4       32.20       28.69      0.91 o 
  -4   4   4       99.22      101.52      1.28 o 
  -3   4   4       48.57       46.45      0.92 o 
  -2   4   4       29.84       33.12      0.65 o 
  -1   4   4       20.43       18.43      0.53 o 
   0   4   4       53.61       57.23      0.86 o 
   1   4   4        0.18        0.12      0.30 o 
   2   4   4       27.95       33.24      0.76 o 
   3   4   4       13.95       12.66      0.80 o 
   4   4   4       30.32       30.06      1.15 o 
   5   4   4       34.50       37.07      1.69 o 
   6   4   4       11.83       11.92      1.38 o 
   7   4   4        0.81        0.14      1.31 o 
   8   4   4        8.71        4.31      2.15 o 
   9   4   4        4.60        3.05      3.51 o 
 -10   5   4        1.25        1.00      1.69 o 
  -9   5   4        2.25        2.59      1.20 o 
  -8   5   4       20.83       20.58      1.40 o 
  -7   5   4       13.06       13.21      1.08 o 
  -6   5   4        1.88        2.68      0.77 o 
  -5   5   4       55.02       52.49      1.82 o 
  -4   5   4       20.03       20.41      0.95 o 
  -3   5   4        1.74        1.86      0.48 o 
  -2   5   4       24.05       25.46      0.74 o 
  -1   5   4       51.43       49.62      0.94 o 
   0   5   4       30.04       31.59      0.90 o 
   1   5   4       26.20       25.62      0.91 o 
   2   5   4       26.55       29.53      1.04 o 
   3   5   4        2.47        4.15      0.72 o 
   4   5   4       28.91       32.16      1.45 o 
   5   5   4       12.46       12.23      1.29 o 
   6   5   4        6.08        3.53      1.43 o 
   7   5   4        8.27        7.75      2.18 o 
   8   5   4        4.60        8.28      2.48 o 
  -9   6   4        0.85        0.76      1.27 o 
  -8   6   4        1.03        0.90      1.11 o 
  -7   6   4        5.53        3.73      0.93 o 
  -6   6   4       68.58       69.45      2.27 o 
  -5   6   4        4.52        3.83      0.87 o 
  -4   6   4        4.65        3.66      0.79 o 
  -3   6   4        1.91        1.34      0.58 o 
  -2   6   4        1.60        1.15      0.57 o 
  -1   6   4        4.52        3.86      0.64 o 
   0   6   4       43.91       44.72      1.47 o 
   1   6   4       11.99       13.52      0.96 o 
   2   6   4        4.77        2.74      0.73 o 
   3   6   4        0.18        2.78      0.95 o 
   4   6   4        3.90        3.78      1.17 o 
   5   6   4       12.17       11.67      1.65 o 
   6   6   4       11.73       11.92      2.01 o 
   7   6   4        0.34        4.29      2.15 o 
   8   6   4        1.29       -2.16      3.21 o 
  -9   7   4        0.07        1.64      2.06 o 
  -8   7   4        1.90        1.62      1.31 o 
  -7   7   4        8.60       10.82      1.43 o 
  -6   7   4        5.76        3.47      1.08 o 
  -5   7   4        0.17        0.44      0.81 o 
  -4   7   4        1.26        1.25      0.79 o 
  -3   7   4        2.03        1.53      0.79 o 
  -2   7   4       10.22       13.28      1.13 o 
  -1   7   4        8.84        8.95      1.11 o 
   0   7   4       46.42       38.33      1.67 o 
   1   7   4       26.51       26.41      1.49 o 
   2   7   4       45.90       42.38      2.20 o 
   3   7   4       16.66       13.61      1.59 o 
   4   7   4       18.39       19.70      2.98 o 
   5   7   4        4.06        2.28      1.52 o 
   6   7   4        2.00       -0.16      1.99 o 
   7   7   4        1.41        5.07      3.25 o 
  -8   8   4        0.87        0.68      1.98 o 
  -7   8   4        2.13        2.48      1.41 o 
  -6   8   4        4.36        2.15      1.24 o 
  -5   8   4        3.51        3.45      1.47 o 
  -4   8   4        5.65        4.25      1.17 o 
  -3   8   4        1.17        0.54      1.03 o 
  -2   8   4        8.99        5.87      1.57 o 
  -1   8   4       26.30       29.71      1.97 o 
   0   8   4        6.34        7.69      1.50 o 
   1   8   4       15.95       11.07      1.83 o 
   2   8   4        0.23        0.08      1.00 o 
   3   8   4        0.81       -0.45      1.74 o 
   4   8   4        0.17       -1.25      1.32 o 
   5   8   4        1.25        3.13      2.55 o 
   6   8   4        6.74        6.44      3.43 o 
  -7   9   4        0.32        0.76      3.36 o 
  -6   9   4        0.29        0.18      1.77 o 
  -5   9   4        1.19        0.72      1.35 o 
  -4   9   4        5.98        5.89      1.47 o 
  -3   9   4        2.69        4.10      1.34 o 
  -2   9   4        6.88        5.40      1.39 o 
  -1   9   4        3.00        0.40      1.10 o 
   0   9   4        3.79        5.16      1.37 o 
   1   9   4        0.14        2.18      1.41 o 
   2   9   4        3.83        0.99      1.58 o 
   3   9   4        1.44        3.10      2.00 o 
   4   9   4        3.11        1.96      2.34 o 
  -5  10   4        6.62        6.99      4.09 o 
  -4  10   4        3.25        4.17      2.42 o 
  -3  10   4        6.50        8.38      2.62 o 
  -2  10   4        4.07        4.80      1.84 o 
  -1  10   4        3.17        1.79      2.01 o 
   0  10   4        0.27        2.16      1.92 o 
   1  10   4        0.89        2.07      2.31 o 
   2  10   4        0.92        0.15      2.82 o 
 -11   0   5        3.91        6.12      1.49 o 
 -10   0   5        0.03       -0.79      1.05 o 
  -9   0   5       57.21       59.26      2.08 o 
  -8   0   5        2.34        3.97      1.44 o 
  -7   0   5        0.13        1.17      0.91 o 
  -6   0   5       54.66       64.14      1.79 o 
  -5   0   5       50.91       42.01      1.36 o 
  -4   0   5        1.53        1.04      0.35 o 
  -3   0   5      335.67      327.96      2.86 o 
  -2   0   5      241.39      233.50      7.55 o 
  -1   0   5     4428.84     4733.66     44.86 o 
   0   0   5      135.17      136.94      1.60 o 
   1   0   5      456.28      473.59      3.48 o 
   2   0   5       98.89      104.70      1.55 o 
   3   0   5      158.44      160.90      2.06 o 
   4   0   5        1.14        2.12      0.64 o 
   5   0   5        5.72        7.50      1.22 o 
   6   0   5       23.66       21.42      1.87 o 
   7   0   5        5.83        4.79      1.64 o 
   8   0   5        0.04        0.30      1.63 o 
   9   0   5        3.32       -0.58      3.95 o 
 -11   1   5        0.43        1.55      0.94 o 
 -10   1   5        7.73        6.62      0.91 o 
  -9   1   5       18.94       21.56      1.17 o 
  -8   1   5       66.14       64.51      2.41 o 
  -7   1   5       84.37       82.10      1.96 o 
  -6   1   5       20.15       20.04      0.84 o 
  -5   1   5       86.33       84.86      1.07 o 
  -4   1   5       40.92       39.34      0.67 o 
  -3   1   5      258.43      258.87      1.75 o 
  -2   1   5      884.17      923.96      5.44 o 
  -1   1   5       51.70       61.10      0.84 o 
   0   1   5      679.40      712.25      3.36 o 
   1   1   5       18.49       19.65      0.49 o 
   2   1   5       29.16       29.72      0.61 o 
   3   1   5       60.76       58.34      0.86 o 
   4   1   5        8.86       10.06      0.67 o 
   5   1   5       59.54       56.76      1.58 o 
   6   1   5       21.74       19.80      1.21 o 
   7   1   5        2.02        2.86      0.99 o 
   8   1   5        0.43       -0.97      1.51 o 
   9   1   5        0.51        0.01      2.67 o 
 -11   2   5        0.19        0.43      1.00 o 
 -10   2   5        3.12        3.18      0.85 o 
  -9   2   5       11.42        9.41      0.86 o 
  -8   2   5       31.82       37.14      1.33 o 
  -7   2   5        9.79       11.05      1.48 o 
  -6   2   5       89.26       88.10      1.57 o 
  -5   2   5       11.59        9.86      0.60 o 
  -4   2   5       73.35       75.05      0.99 o 
  -3   2   5        6.16        4.93      0.31 o 
  -2   2   5      448.24      448.02      2.52 o 
  -1   2   5       83.38       84.54      0.81 o 
   0   2   5       63.54       64.60      0.80 o 
   1   2   5       18.03       15.98      0.50 o 
   2   2   5        8.86        9.55      0.50 o 
   3   2   5       53.96       57.45      0.96 o 
   4   2   5       94.50       85.78      1.68 o 
   5   2   5      105.63       94.62      2.08 o 
   6   2   5       12.12       11.53      1.11 o 
   7   2   5       11.07       12.18      1.45 o 
   8   2   5        5.67        3.66      1.71 o 
 -10   3   5        4.02        4.12      1.25 o 
  -9   3   5       16.65       19.57      1.18 o 
  -8   3   5       22.30       24.26      1.04 o 
  -7   3   5       60.04       53.08      2.32 o 
  -6   3   5       27.93       28.18      1.13 o 
  -5   3   5       64.77       66.54      1.20 o 
  -4   3   5       70.65       71.24      1.04 o 
  -3   3   5       70.07       69.02      0.96 o 
  -2   3   5       67.81       59.56      0.90 o 
  -1   3   5      156.10      162.28      1.52 o 
   0   3   5       42.83       44.96      0.82 o 
   1   3   5       58.34       61.52      0.90 o 
   2   3   5       76.33       79.94      1.02 o 
   3   3   5        8.70       10.10      0.61 o 
   4   3   5       16.48       16.87      0.93 o 
   5   3   5      102.29       99.24      2.23 o 
   6   3   5       38.81       33.75      2.06 o 
   7   3   5        3.23        2.16      1.10 o 
   8   3   5        0.19        1.31      1.83 o 
 -10   4   5        0.09        0.23      0.92 o 
  -9   4   5        6.86        6.98      0.95 o 
  -8   4   5        4.30        2.81      0.78 o 
  -7   4   5       39.01       44.31      1.26 o 
  -6   4   5       44.72       45.10      1.78 o 
  -5   4   5       16.20       16.18      0.85 o 
  -4   4   5       33.72       33.94      1.13 o 
  -3   4   5      141.96      146.47      1.70 o 
  -2   4   5       25.91       26.86      0.72 o 
  -1   4   5        2.59        2.08      0.41 o 
   0   4   5       21.05       24.07      0.79 o 
   1   4   5       16.62       18.15      0.55 o 
   2   4   5       11.43       13.61      0.67 o 
   3   4   5       29.22       30.75      1.04 o 
   4   4   5       56.12       57.57      1.70 o 
   5   4   5       16.60       17.68      1.15 o 
   6   4   5        1.26        1.00      0.89 o 
   7   4   5        4.56        2.41      1.18 o 
   8   4   5        0.17       -2.86      3.29 o 
 -10   5   5        5.30        4.56      1.56 o 
  -9   5   5        0.45        0.79      0.96 o 
  -8   5   5        1.76        1.85      0.79 o 
  -7   5   5       52.46       54.26      1.58 o 
  -6   5   5       18.23       17.06      0.94 o 
  -5   5   5       13.10       12.52      0.78 o 
  -4   5   5       22.91       23.97      1.63 o 
  -3   5   5        2.72        2.28      0.44 o 
  -2   5   5       33.42       35.84      0.91 o 
  -1   5   5       48.16       48.00      0.90 o 
   0   5   5       49.47       47.07      1.06 o 
   1   5   5        5.21        4.40      0.65 o 
   2   5   5        5.21        4.24      0.67 o 
   3   5   5        7.40        8.42      0.85 o 
   4   5   5      163.93      161.23      4.49 o 
   5   5   5        4.05        2.26      1.04 o 
   6   5   5       10.35        9.93      1.73 o 
   7   5   5        1.69        2.15      2.32 o 
  -9   6   5        8.79        8.56      1.19 o 
  -8   6   5       19.73       15.48      1.66 o 
  -7   6   5        6.21        6.46      1.23 o 
  -6   6   5       11.87       11.79      1.00 o 
  -5   6   5       21.08       20.41      1.11 o 
  -4   6   5       19.25       18.61      1.71 o 
  -3   6   5       31.19       33.29      1.20 o 
  -2   6   5       36.27       32.42      1.24 o 
  -1   6   5       40.89       45.56      1.55 o 
   0   6   5        2.50        2.51      0.65 o 
   1   6   5       51.46       48.55      1.60 o 
   2   6   5       37.69       34.74      1.45 o 
   3   6   5       37.65       33.18      1.54 o 
   4   6   5        2.39        3.03      0.99 o 
   5   6   5        6.11        7.35      1.30 o 
   6   6   5        0.53        1.29      1.19 o 
   7   6   5        0.74        2.47      3.08 o 
  -9   7   5        0.35       -0.95      4.27 o 
  -8   7   5        5.52        6.33      1.13 o 
  -7   7   5        7.42        5.10      1.02 o 
  -6   7   5        1.01        2.35      0.87 o 
  -5   7   5        4.79        5.59      0.92 o 
  -4   7   5        9.77        9.01      1.02 o 
  -3   7   5       27.68       31.30      1.40 o 
  -2   7   5       98.02       88.78      2.38 o 
  -1   7   5        0.80        1.81      0.77 o 
   0   7   5      106.69       95.28      2.28 o 
   1   7   5       81.14       77.43      2.14 o 
   2   7   5       14.00       14.24      1.20 o 
   3   7   5        2.61        3.75      1.02 o 
   4   7   5        6.86        4.78      1.23 o 
   5   7   5        5.50        6.65      1.40 o 
   6   7   5        0.95       -0.96      2.84 o 
  -7   8   5        2.33        2.81      1.21 o 
  -6   8   5        0.31        1.03      0.98 o 
  -5   8   5        3.36        3.42      0.99 o 
  -4   8   5       12.81       16.13      1.30 o 
  -3   8   5       26.62       27.94      1.52 o 
  -2   8   5        3.63        3.40      0.93 o 
  -1   8   5       43.91       36.08      1.67 o 
   0   8   5        8.23        9.40      1.37 o 
   1   8   5        5.82        4.75      1.00 o 
   2   8   5        5.28        3.91      1.18 o 
   3   8   5        7.02        7.01      1.43 o 
   4   8   5        0.71       -0.85      1.20 o 
   5   8   5        0.36       -0.08      1.98 o 
  -6   9   5        0.22       -0.82      1.99 o 
  -5   9   5        6.50        6.51      1.28 o 
  -4   9   5        3.66        2.87      1.10 o 
  -3   9   5        9.03        9.89      1.26 o 
  -2   9   5        0.37        0.65      0.95 o 
  -1   9   5        1.39        2.84      1.14 o 
   0   9   5        0.61        1.40      1.18 o 
   1   9   5        4.63        3.61      1.36 o 
   2   9   5        0.08       -0.49      1.23 o 
   3   9   5        0.27        0.59      1.57 o 
   4   9   5        8.09        5.91      3.67 o 
  -3  10   5        1.23        3.48      2.14 o 
  -2  10   5        5.62        3.89      1.78 o 
  -1  10   5        1.24        2.31      1.67 o 
   0  10   5        1.05        2.08      1.72 o 
   1  10   5        0.17       -0.76      1.97 o 
   2  10   5        1.22        4.80      2.54 o 
 -11   0   6       23.41       15.02      3.80 o 
 -10   0   6        1.71        3.17      2.41 o 
  -9   0   6        2.31       -0.22      1.48 o 
  -8   0   6        2.77        2.22      1.13 o 
  -7   0   6        0.01        0.02      0.74 o 
  -6   0   6        7.40        8.27      0.87 o 
  -5   0   6      279.28      265.12      2.70 o 
  -4   0   6      222.04      219.80      2.30 o 
  -3   0   6      681.73      719.70      5.90 o 
  -2   0   6       76.84       92.17      7.33 o 
  -1   0   6      431.39      461.60      3.79 o 
   0   0   6      395.64      398.88      2.94 o 
   1   0   6      179.17      178.81      2.08 o 
   2   0   6       41.96       41.21      1.31 o 
   3   0   6       88.49       85.37      2.03 o 
   4   0   6        1.92        0.82      0.86 o 
   5   0   6       11.28       10.03      1.17 o 
   6   0   6        2.22        3.01      1.30 o 
   7   0   6        6.41        8.30      1.59 o 
   8   0   6        0.85        2.25      1.90 o 
 -11   1   6       12.05       10.82      2.45 o 
 -10   1   6       15.71       14.75      2.64 o 
  -9   1   6        8.81        4.65      1.32 o 
  -8   1   6        1.49        1.03      0.92 o 
  -7   1   6       27.50       26.16      1.10 o 
  -6   1   6      137.26      142.09      1.82 o 
  -5   1   6      115.24      111.99      1.31 o 
  -4   1   6      344.32      338.14      2.04 o 
  -3   1   6      186.08      191.41      1.64 o 
  -2   1   6      185.77      212.05      1.75 o 
  -1   1   6       77.66       77.25      0.88 o 
   0   1   6        6.05        6.54      0.29 o 
   1   1   6       57.89       58.14      0.89 o 
   2   1   6       44.51       43.31      0.96 o 
   3   1   6        4.87        3.01      0.54 o 
   4   1   6        1.74        1.79      0.46 o 
   5   1   6        0.08       -0.23      0.55 o 
   6   1   6        4.00        1.88      0.75 o 
   7   1   6       15.18       16.06      1.30 o 
   8   1   6        2.44        1.24      1.50 o 
 -10   2   6        5.52        4.33      1.94 o 
  -9   2   6       19.69       18.14      1.89 o 
  -8   2   6        5.32        3.93      1.37 o 
  -7   2   6       24.76       20.13      1.19 o 
  -6   2   6       89.50       90.37      1.56 o 
  -5   2   6      165.79      155.74      1.83 o 
  -4   2   6        0.90        1.13      0.31 o 
  -3   2   6       54.97       57.95      0.74 o 
  -2   2   6      157.46      156.69      1.14 o 
  -1   2   6        9.18        9.67      0.37 o 
   0   2   6      130.15      132.06      1.25 o 
   1   2   6       73.91       67.16      1.03 o 
   2   2   6       50.01       49.97      1.12 o 
   3   2   6       76.40       73.31      2.08 o 
   4   2   6       22.02       22.32      0.89 o 
   5   2   6       46.54       44.98      1.98 o 
   6   2   6       11.88       12.45      1.08 o 
   7   2   6        4.32        6.17      1.06 o 
   8   2   6        8.09        4.27      1.73 o 
 -10   3   6        0.23        2.09      1.76 o 
  -9   3   6        5.89        2.76      1.49 o 
  -8   3   6        1.30        0.76      1.05 o 
  -7   3   6       26.55       24.07      1.38 o 
  -6   3   6       22.00       23.65      1.00 o 
  -5   3   6        1.12        0.99      0.46 o 
  -4   3   6       38.99       40.08      0.99 o 
  -3   3   6       68.42       69.98      1.07 o 
  -2   3   6       81.79       81.17      1.09 o 
  -1   3   6       23.45       26.81      0.77 o 
   0   3   6        7.86        7.68      0.55 o 
   1   3   6      106.13      109.49      1.54 o 
   2   3   6      227.44      223.56      2.48 o 
   3   3   6      388.67      371.00      4.76 o 
   4   3   6       91.35       90.84      2.09 o 
   5   3   6        4.65        4.30      0.79 o 
   6   3   6        3.11        1.77      0.75 o 
   7   3   6        3.64        3.88      1.17 o 
   8   3   6        0.68        1.26      1.84 o 
 -10   4   6        5.21        6.07      2.19 o 
  -9   4   6        0.17        2.45      1.68 o 
  -8   4   6        3.06        2.02      1.37 o 
  -7   4   6       31.34       28.11      1.81 o 
  -6   4   6       60.19       61.61      1.77 o 
  -5   4   6       68.52       69.44      1.61 o 
  -4   4   6       41.95       43.52      1.11 o 
  -3   4   6       15.34       13.42      0.71 o 
  -2   4   6        4.21        3.00      0.51 o 
  -1   4   6       18.35       20.42      0.81 o 
   0   4   6       50.33       53.51      1.21 o 
   1   4   6       67.31       71.37      1.43 o 
   2   4   6      273.00      270.69      4.59 o 
   3   4   6       25.06       24.33      0.89 o 
   4   4   6       94.26       94.64      1.84 o 
   5   4   6        0.15        0.57      0.71 o 
   6   4   6        2.39        1.65      0.88 o 
   7   4   6        1.70        0.89      1.23 o 
  -9   5   6        8.70        5.09      1.88 o 
  -8   5   6       17.43       16.69      2.03 o 
  -7   5   6        5.03        6.20      1.29 o 
  -6   5   6       29.76       31.86      1.89 o 
  -5   5   6       10.06       10.49      1.07 o 
  -4   5   6       65.40       63.49      1.88 o 
  -3   5   6       14.34       13.81      0.93 o 
  -2   5   6       66.91       72.64      1.51 o 
  -1   5   6        8.34        8.40      0.72 o 
   0   5   6       10.51       12.02      1.19 o 
   1   5   6       52.79       53.19      1.91 o 
   2   5   6      105.58      101.61      2.13 o 
   3   5   6       36.27       34.62      1.48 o 
   4   5   6       19.14       17.92      1.14 o 
   5   5   6        1.79        0.67      0.88 o 
   6   5   6        6.55        6.48      1.29 o 
   7   5   6        7.47        9.88      3.87 o 
  -9   6   6        7.22        9.04      3.35 o 
  -8   6   6        5.46        3.19      1.84 o 
  -7   6   6       22.54       22.17      2.18 o 
  -6   6   6       19.99       19.23      2.15 o 
  -5   6   6       33.64       33.08      3.28 o 
  -4   6   6       19.42       18.28      1.68 o 
  -3   6   6      107.04      100.75      2.79 o 
  -2   6   6        3.20        1.08      0.95 o 
  -1   6   6       36.07       31.90      2.77 o 
   0   6   6       57.16       55.89      2.45 o 
   1   6   6        4.44        5.28      0.68 o 
   2   6   6        5.01        5.03      0.74 o 
   3   6   6       20.13       20.72      1.21 o 
   4   6   6        5.40        5.43      0.95 o 
   5   6   6        1.92        4.12      0.96 o 
   6   6   6        5.63        5.51      1.65 o 
  -8   7   6        0.10       -1.64      1.64 o 
  -7   7   6        2.98        0.27      1.64 o 
  -6   7   6        4.10        4.04      1.65 o 
  -5   7   6        2.46        1.63      1.39 o 
  -4   7   6       91.05       96.75      3.95 o 
  -3   7   6        2.59        5.65      1.59 o 
  -2   7   6      127.89      105.24      3.93 o 
  -1   7   6       35.58       39.70      2.47 o 
   0   7   6        3.93        2.59      0.65 o 
   1   7   6        9.38        9.85      0.89 o 
   2   7   6       15.23       15.53      1.11 o 
   3   7   6        0.39        0.34      0.78 o 
   4   7   6        0.65        0.98      0.94 o 
   5   7   6        4.07        3.17      1.31 o 
  -6   8   6        4.39        3.55      1.92 o 
  -5   8   6       11.08       13.34      2.45 o 
  -4   8   6       25.99       26.09      3.19 o 
  -3   8   6       54.05       53.91      2.31 o 
  -2   8   6        9.33       10.80      0.96 o 
  -1   8   6       24.31       26.84      1.65 o 
   0   8   6        0.84        1.21      0.75 o 
   1   8   6        5.22        5.26      0.89 o 
   2   8   6        4.87        5.36      1.05 o 
   3   8   6        1.29        1.71      1.20 o 
   4   8   6        0.08       -0.70      1.22 o 
  -4   9   6       17.46       17.46      1.85 o 
  -3   9   6       10.47        9.62      1.12 o 
  -2   9   6        3.97        4.04      0.93 o 
  -1   9   6        1.36        1.51      0.86 o 
   0   9   6        2.91        4.78      1.05 o 
   1   9   6        2.03        0.88      0.97 o 
   2   9   6        8.37       10.17      1.64 o 
   3   9   6        4.09        1.04      3.00 o 
 -10   0   7        0.69       -1.59      2.04 o 
  -9   0   7        0.47        0.02      1.56 o 
  -8   0   7        6.52        5.27      1.26 o 
  -7   0   7       30.65       32.75      1.50 o 
  -6   0   7       18.08       20.21      1.08 o 
  -5   0   7      153.08      145.87      2.46 o 
  -4   0   7        6.15        4.56      0.47 o 
  -3   0   7      106.80      106.46      4.38 o 
  -2   0   7       32.57       34.86      2.49 o 
  -1   0   7       66.00       66.77      1.14 o 
   0   0   7        3.80        3.41      0.39 o 
   1   0   7        5.88        6.44      0.65 o 
   2   0   7        0.21        0.75      0.58 o 
   3   0   7       12.87       11.48      1.19 o 
   4   0   7        1.43        2.40      1.29 o 
   5   0   7        3.74        3.50      1.79 o 
   6   0   7        0.22        0.19      1.12 o 
   7   0   7        0.94        1.18      1.14 o 
   8   0   7        0.23        6.08      4.50 o 
 -10   1   7        3.27        3.74      2.54 o 
  -9   1   7        1.22        1.67      1.15 o 
  -8   1   7       15.33       17.77      2.03 o 
  -7   1   7       25.20       25.96      1.00 o 
  -6   1   7      194.16      184.58      2.03 o 
  -5   1   7       88.43       90.02      1.16 o 
  -4   1   7       54.44       55.69      0.86 o 
  -3   1   7       87.14       86.24      1.02 o 
  -2   1   7       35.06       37.47      0.67 o 
  -1   1   7      199.86      198.00      1.58 o 
   0   1   7       62.57       60.18      0.79 o 
   1   1   7       33.34       35.72      0.84 o 
   2   1   7       31.58       31.07      1.02 o 
   3   1   7        4.40        3.45      0.70 o 
   4   1   7       26.37       27.37      1.57 o 
   5   1   7       64.91       61.61      3.73 o 
   6   1   7       17.60       19.33      1.24 o 
   7   1   7       12.82       13.57      1.36 o 
 -10   2   7        1.09        3.65      1.79 o 
  -9   2   7        4.47        3.54      1.35 o 
  -8   2   7       30.24       29.49      1.48 o 
  -7   2   7       96.75       96.20      1.92 o 
  -6   2   7       53.96       57.47      1.27 o 
  -5   2   7      145.65      142.19      1.63 o 
  -4   2   7      140.64      139.90      1.33 o 
  -3   2   7       43.82       44.39      1.02 o 
  -2   2   7       26.32       27.05      0.69 o 
  -1   2   7      100.15       99.02      0.99 o 
   0   2   7       57.10       59.26      0.98 o 
   1   2   7       94.83       95.03      1.54 o 
   2   2   7       39.14       40.54      1.09 o 
   3   2   7       49.78       51.47      1.60 o 
   4   2   7       23.40       24.18      1.86 o 
   5   2   7       43.63       48.24      2.61 o 
   6   2   7       36.13       35.90      1.55 o 
   7   2   7       12.64       12.73      1.19 o 
 -10   3   7        2.45        0.21      1.62 o 
  -9   3   7       22.52       20.22      2.51 o 
  -8   3   7        6.58        5.71      1.17 o 
  -7   3   7       79.09       82.19      2.13 o 
  -6   3   7      109.67      107.14      1.75 o 
  -5   3   7       34.13       33.68      0.95 o 
  -4   3   7        0.91        1.10      0.43 o 
  -3   3   7       16.04       16.63      0.65 o 
  -2   3   7      206.34      198.74      1.85 o 
  -1   3   7      250.76      244.88      2.17 o 
   0   3   7      364.18      350.43      2.87 o 
   1   3   7      713.51      674.56      4.70 o 
   2   3   7       61.43       59.82      1.85 o 
   3   3   7       12.81       13.71      1.24 o 
   4   3   7        6.57        7.29      1.53 o 
   5   3   7        1.24        2.74      1.29 o 
   6   3   7       17.73       19.25      1.10 o 
   7   3   7        7.60        8.07      1.61 o 
 -10   4   7        1.86        2.81      5.13 o 
  -9   4   7       16.21       15.30      2.46 o 
  -8   4   7      113.56      116.95      4.19 o 
  -7   4   7       12.67       10.09      1.29 o 
  -6   4   7       14.41       14.35      1.07 o 
  -5   4   7        0.87        0.48      0.56 o 
  -4   4   7       32.53       31.88      1.03 o 
  -3   4   7        3.65        3.12      0.60 o 
  -2   4   7       69.36       66.56      1.32 o 
  -1   4   7      106.34      113.63      1.65 o 
   0   4   7      616.20      584.43      4.45 o 
   1   4   7      212.67      213.96      2.61 o 
   2   4   7      257.73      244.27      3.37 o 
   3   4   7        1.04        1.66      0.99 o 
   4   4   7       15.57       19.37      1.91 o 
   5   4   7        8.23        8.99      1.23 o 
   6   4   7        0.72        2.52      0.77 o 
   7   4   7        4.26        8.33      4.10 o 
  -9   5   7        9.99        8.60      2.10 o 
  -8   5   7       19.22       11.38      2.89 o 
  -7   5   7       72.04       67.58      3.02 o 
  -6   5   7       38.59       38.54      2.12 o 
  -5   5   7        1.85        1.86      0.83 o 
  -4   5   7       17.35       18.68      1.08 o 
  -3   5   7       27.34       28.87      1.19 o 
  -2   5   7       52.17       53.20      1.92 o 
  -1   5   7       73.39       75.06      1.80 o 
   0   5   7       13.55       14.97      1.17 o 
   1   5   7       92.31       88.84      2.54 o 
   2   5   7        8.76        6.12      1.23 o 
   3   5   7       11.04       13.18      1.67 o 
   4   5   7       22.36       23.24      2.16 o 
   5   5   7        7.69        9.27      1.10 o 
   6   5   7       11.10       16.09      4.87 o 
   7   5   7       12.91        1.08      7.09 o 
  -8   6   7        8.78        7.64      2.25 o 
  -7   6   7       35.18       37.17      3.97 o 
  -6   6   7       11.80       15.13      2.01 o 
  -5   6   7       71.48       65.23      3.21 o 
  -4   6   7        4.49        4.22      1.07 o 
  -3   6   7       16.14       19.17      1.66 o 
  -2   6   7        1.41        1.49      0.99 o 
  -1   6   7       51.82       54.06      2.39 o 
   0   6   7        3.40        2.91      1.20 o 
   1   6   7        4.27        4.28      1.80 o 
   2   6   7        0.34       -0.21      1.10 o 
   3   6   7        8.76        6.99      1.61 o 
   4   6   7        2.88        2.14      1.75 o 
   5   6   7        2.26        2.74      1.37 o 
  -7   7   7        2.04        0.94      1.70 o 
  -6   7   7       36.80       48.29      3.62 o 
  -5   7   7        6.30        6.38      1.93 o 
  -4   7   7       42.33       37.38      2.82 o 
  -3   7   7        2.46        0.40      1.22 o 
  -2   7   7       18.27       20.54      2.21 o 
  -1   7   7        0.16       -0.71      1.16 o 
   0   7   7        6.63        7.89      1.67 o 
   1   7   7        1.67        2.80      1.29 o 
   2   7   7        3.13        1.29      1.56 o 
   3   7   7        4.17        4.06      1.85 o 
   4   7   7        1.09        1.98      2.16 o 
  -6   8   7        8.03        6.88      2.21 o 
  -5   8   7       27.83       28.80      3.69 o 
  -4   8   7       25.03       27.53      3.03 o 
  -3   8   7        5.39        5.09      1.93 o 
  -2   8   7        0.07       -0.33      1.52 o 
  -1   8   7        5.42        4.74      1.85 o 
   0   8   7       21.20       16.02      2.48 o 
   1   8   7        1.89        0.49      1.61 o 
   2   8   7        0.02        0.16      1.68 o 
  -3   9   7        9.39        9.31      3.29 o 
  -2   9   7        0.46        0.47      1.76 o 
  -1   9   7        3.08        0.21      3.03 o 
 -10   0   8        0.21       -0.54      2.13 o 
  -9   0   8        1.84        2.24      1.42 o 
  -8   0   8        5.15        4.97      1.09 o 
  -7   0   8       45.23       48.29      1.70 o 
  -6   0   8       32.91       35.95      1.32 o 
  -5   0   8        4.63        5.75      0.57 o 
  -4   0   8       65.12       60.00      1.18 o 
  -3   0   8       33.15       35.37      2.87 o 
  -2   0   8       73.37       71.72      3.56 o 
  -1   0   8        6.95        7.04      0.47 o 
   0   0   8        1.38        1.63      0.46 o 
   1   0   8       21.83       24.22      1.11 o 
   2   0   8        1.72        0.37      0.70 o 
   3   0   8       35.99       33.93      2.07 o 
   4   0   8        8.21       12.42      2.24 o 
   5   0   8       37.73       35.86      3.61 o 
   6   0   8       11.24       14.81      3.10 o 
   7   0   8        2.36        5.79      4.89 o 
 -10   1   8        3.72        2.44      1.69 o 
  -9   1   8        6.25        6.35      1.22 o 
  -8   1   8       20.02       19.98      1.09 o 
  -7   1   8       20.71       19.07      0.88 o 
  -6   1   8       21.10       22.32      0.84 o 
  -5   1   8       22.14       21.51      0.60 o 
  -4   1   8       33.90       32.70      0.65 o 
  -3   1   8        5.17        6.82      1.06 o 
  -2   1   8       86.94       84.46      1.32 o 
  -1   1   8       12.15       12.71      0.47 o 
   0   1   8        1.02        1.38      0.35 o 
   1   1   8       21.75       23.15      0.87 o 
   2   1   8       63.35       58.08      1.57 o 
   3   1   8       66.90       62.01      1.79 o 
   4   1   8      134.67      131.41      3.59 o 
   5   1   8       18.12       18.85      2.05 o 
   6   1   8        6.30        6.66      2.15 o 
   7   1   8        4.51        7.97      5.28 o 
 -10   2   8       19.45       20.61      2.96 o 
  -9   2   8        5.02        4.33      2.39 o 
  -8   2   8       51.63       50.24      1.73 o 
  -7   2   8       34.95       36.94      1.22 o 
  -6   2   8       25.86       27.36      0.90 o 
  -5   2   8        8.22        7.77      0.57 o 
  -4   2   8      103.81       93.60      1.11 o 
  -3   2   8       52.36       52.03      1.07 o 
  -2   2   8      172.10      172.02      1.92 o 
  -1   2   8       27.22       25.49      0.63 o 
   0   2   8      173.60      166.45      1.75 o 
   1   2   8        3.60        3.12      0.52 o 
   2   2   8        1.45        0.92      0.56 o 
   3   2   8       84.54       84.29      2.14 o 
   4   2   8       29.38       28.02      2.07 o 
   5   2   8       17.87       18.30      2.49 o 
   6   2   8       22.15       22.22      2.93 o 
   7   2   8        6.66        6.91      5.62 o 
 -10   3   8       19.34       19.41      2.73 o 
  -9   3   8       51.73       57.73      3.54 o 
  -8   3   8        2.20        2.26      0.84 o 
  -7   3   8       19.46       19.89      1.07 o 
  -6   3   8       14.88       15.52      0.83 o 
  -5   3   8       60.96       60.51      1.24 o 
  -4   3   8       43.26       41.17      0.97 o 
  -3   3   8      188.23      185.40      1.88 o 
  -2   3   8      255.65      245.60      2.21 o 
  -1   3   8      378.40      369.94      2.98 o 
   0   3   8       53.10       53.42      1.14 o 
   1   3   8       32.13       33.51      1.04 o 
   2   3   8       12.97       11.58      0.98 o 
   3   3   8        2.49        1.66      0.89 o 
   4   3   8        6.82        4.84      1.28 o 
   5   3   8       18.37       21.48      3.69 o 
   6   3   8        4.68        4.92      6.70 o 
   7   3   8        2.11        2.96      4.97 o 
  -9   4   8        4.51        1.67      1.56 o 
  -8   4   8        8.29        7.86      1.84 o 
  -7   4   8       13.24       12.96      1.23 o 
  -6   4   8        1.13        1.65      0.68 o 
  -5   4   8        9.61        7.85      0.76 o 
  -4   4   8       22.57       23.55      0.95 o 
  -3   4   8      149.77      140.94      1.91 o 
  -2   4   8      109.20      111.69      1.68 o 
  -1   4   8      374.45      375.99      3.32 o 
   0   4   8      187.44      199.24      2.40 o 
   1   4   8       10.80       13.69      0.96 o 
   2   4   8       60.28       64.65      2.22 o 
   3   4   8        6.59        4.63      1.21 o 
   4   4   8        3.98        6.11      1.92 o 
   5   4   8        4.35        4.83      1.85 o 
   6   4   8        1.79        5.09      5.56 o 
  -9   5   8       12.90       11.09      2.15 o 
  -8   5   8        5.71        5.43      1.78 o 
  -7   5   8       14.91       14.87      2.49 o 
  -6   5   8       13.71       14.45      1.24 o 
  -5   5   8       59.40       57.55      1.90 o 
  -4   5   8       11.12       10.01      0.86 o 
  -3   5   8       78.02       72.83      1.57 o 
  -2   5   8       32.81       34.16      1.34 o 
  -1   5   8       13.23       11.53      0.94 o 
   0   5   8        6.54        6.16      0.90 o 
   1   5   8       41.23       43.68      1.94 o 
   2   5   8        6.50        6.16      1.30 o 
   3   5   8        5.13        4.66      1.64 o 
   4   5   8        6.97        4.88      1.81 o 
   5   5   8       22.03       28.32      5.32 o 
   6   5   8        8.75        6.00      7.66 o 
  -8   6   8        6.18        3.28      1.93 o 
  -7   6   8        7.68        7.23      1.81 o 
  -6   6   8       13.35       14.75      2.25 o 
  -5   6   8        4.57        4.90      1.43 o 
  -4   6   8       20.65       18.40      1.57 o 
  -3   6   8        5.87        4.37      0.99 o 
  -2   6   8        8.33        9.46      1.08 o 
  -1   6   8        2.42        2.36      1.04 o 
   0   6   8        7.15        6.42      1.38 o 
   1   6   8        1.73        0.96      1.16 o 
   2   6   8        5.18        2.98      1.65 o 
   3   6   8       11.29       11.69      2.26 o 
   4   6   8       29.31       36.45      4.13 o 
  -7   7   8        0.49        2.00      2.58 o 
  -6   7   8        1.53        0.85      1.63 o 
  -5   7   8        0.95        2.15      1.67 o 
  -4   7   8        8.09        7.31      2.06 o 
  -3   7   8        1.23        2.57      1.60 o 
  -2   7   8        1.23        0.74      1.29 o 
  -1   7   8        2.06        1.49      1.45 o 
   0   7   8        1.16        0.63      1.46 o 
   1   7   8        1.47        3.33      2.19 o 
   2   7   8        4.78        5.47      1.94 o 
   3   7   8       25.38       30.90      7.49 o 
  -5   8   8        1.60        0.33      1.63 o 
  -4   8   8        0.77        0.68      1.66 o 
  -3   8   8        4.32        2.36      1.73 o 
  -2   8   8        1.86        0.20      1.65 o 
  -1   8   8        0.07       -1.34      1.57 o 
   0   8   8        0.89        1.38      1.68 o 
   1   8   8        1.83       -3.20      3.20 o 
 -10   0   9        0.06        2.41      2.31 o 
  -9   0   9        7.72        5.76      2.25 o 
  -8   0   9        0.22       -0.92      0.92 o 
  -7   0   9       97.14      100.03      2.25 o 
  -6   0   9        0.69        0.55      0.64 o 
  -5   0   9       21.36       20.65      1.18 o 
  -4   0   9       13.26       13.63      3.51 o 
  -3   0   9        0.49        4.08      2.01 o 
  -2   0   9        8.58        7.35      3.59 o 
  -1   0   9       71.49       69.24      1.58 o 
   0   0   9       35.75       27.67      1.21 o 
   1   0   9       26.44       26.72      1.25 o 
   2   0   9      301.19      294.34      4.56 o 
   3   0   9       31.62       29.49      2.09 o 
   4   0   9       26.89       28.38      4.34 o 
   5   0   9        7.63        5.18      2.25 o 
   6   0   9        0.68       -1.24      3.96 o 
 -10   1   9        1.95        2.83      1.60 o 
  -9   1   9        4.32        2.07      1.09 o 
  -8   1   9        5.32        4.33      0.83 o 
  -7   1   9        9.07        9.44      0.72 o 
  -6   1   9       27.86       28.39      0.80 o 
  -5   1   9       14.30       11.80      0.52 o 
  -4   1   9       17.78       16.39      1.20 o 
  -3   1   9        1.27        2.71      1.71 o 
  -2   1   9       47.28       47.37      1.18 o 
  -1   1   9        4.87        5.83      0.46 o 
   0   1   9       50.66       49.67      0.98 o 
   1   1   9      214.17      207.90      2.28 o 
   2   1   9       63.61       60.49      1.54 o 
   3   1   9       22.62       25.78      1.51 o 
   4   1   9       16.50       21.83      3.96 o 
   5   1   9        3.19        2.95      1.73 o 
   6   1   9        0.23        4.97      5.05 o 
 -10   2   9       14.23       11.31      2.20 o 
  -9   2   9        5.35        6.50      1.71 o 
  -8   2   9        1.75        1.01      0.75 o 
  -7   2   9        3.25        2.45      0.62 o 
  -6   2   9      154.99      156.92      1.85 o 
  -5   2   9       25.72       26.12      0.70 o 
  -4   2   9      101.96       98.55      1.32 o 
  -3   2   9      122.95      118.86      1.60 o 
  -2   2   9        8.26        8.12      0.47 o 
  -1   2   9       28.36       26.63      0.71 o 
   0   2   9       85.51       87.45      1.37 o 
   1   2   9       22.70       21.53      0.99 o 
   2   2   9       27.66       27.33      1.16 o 
   3   2   9        2.19        1.40      0.93 o 
   4   2   9        7.79        7.94      1.95 o 
   5   2   9        2.83        2.40      1.75 o 
   6   2   9        2.69        5.26      5.07 o 
 -10   3   9        1.15        1.07      2.76 o 
  -9   3   9        2.08        5.07      1.57 o 
  -8   3   9        0.23        1.14      0.96 o 
  -7   3   9       31.94       34.25      1.30 o 
  -6   3   9       13.93       14.78      0.82 o 
  -5   3   9      103.10       95.76      1.38 o 
  -4   3   9      112.89      107.80      1.46 o 
  -3   3   9       13.70       14.35      0.64 o 
  -2   3   9       68.53       70.16      1.18 o 
  -1   3   9       62.18       63.06      1.18 o 
   0   3   9       32.18       30.11      0.97 o 
   1   3   9        4.64        5.42      0.70 o 
   2   3   9       18.57       18.22      1.22 o 
   3   3   9        1.30        0.00      0.99 o 
   4   3   9        3.36        4.92      1.93 o 
   5   3   9        0.43       -0.99      1.91 o 
   6   3   9        5.21       11.46      6.49 o 
  -9   4   9        0.94        1.40      1.52 o 
  -8   4   9        3.20        2.68      1.56 o 
  -7   4   9        7.36        5.70      1.15 o 
  -6   4   9        8.66        7.82      0.84 o 
  -5   4   9       52.28       52.53      1.42 o 
  -4   4   9       23.65       24.08      0.94 o 
  -3   4   9      127.70      126.07      1.87 o 
  -2   4   9       31.56       35.06      1.03 o 
  -1   4   9       37.30       37.21      1.14 o 
   0   4   9       46.94       47.94      1.34 o 
   1   4   9       16.16       15.53      1.21 o 
   2   4   9        7.65        6.07      1.13 o 
   3   4   9        2.18        1.71      1.54 o 
   4   4   9        1.67       -0.45      1.73 o 
   5   4   9        4.70        6.92      6.23 o 
  -8   5   9        6.70        7.08      2.55 o 
  -7   5   9       10.04        6.23      1.74 o 
  -6   5   9        0.61       -0.15      1.02 o 
  -5   5   9       53.26       58.20      1.78 o 
  -4   5   9       12.16       10.71      1.02 o 
  -3   5   9       19.87       20.54      1.04 o 
  -2   5   9        7.09        5.98      0.82 o 
  -1   5   9        4.93        5.74      0.82 o 
   0   5   9       11.05       11.33      1.11 o 
   1   5   9       11.57       11.77      1.37 o 
   2   5   9        9.42       10.08      1.90 o 
   3   5   9       13.72       11.29      2.11 o 
   4   5   9        3.41       -3.48      4.58 o 
   5   5   9        5.25       -1.59      6.14 o 
  -7   6   9        0.35        0.53      1.47 o 
  -6   6   9        4.46        4.88      1.70 o 
  -5   6   9        3.43        0.95      1.46 o 
  -4   6   9        6.78        6.00      2.05 o 
  -3   6   9        1.06        1.29      0.92 o 
  -2   6   9        7.19        9.19      1.17 o 
  -1   6   9       15.67       18.68      2.24 o 
   0   6   9        2.95        5.23      1.66 o 
   1   6   9        0.06        0.42      1.48 o 
   2   6   9       24.06       27.63      2.93 o 
   3   6   9       17.62       13.26      5.48 o 
   4   6   9        1.37        4.20      4.58 o 
  -6   7   9        8.25       11.60      2.37 o 
  -5   7   9        3.18        0.77      1.57 o 
  -4   7   9        3.75        2.12      1.66 o 
  -3   7   9        4.52        5.12      2.23 o 
  -2   7   9        2.29        1.33      1.63 o 
  -1   7   9        4.99        2.29      2.35 o 
   0   7   9       19.13       18.26      2.45 o 
   1   7   9       41.38       48.99      3.77 o 
   2   7   9       13.05       27.13      6.89 o 
  -3   8   9        0.39        0.54      2.38 o 
  -2   8   9        3.13       -1.17      5.37 o 
  -1   8   9        1.47        2.94      4.15 o 
 -10   0  10        7.09        7.44      2.67 o 
  -9   0  10        3.85        2.68      1.54 o 
  -8   0  10        2.81        1.27      1.13 o 
  -7   0  10        9.65       11.00      1.05 o 
  -6   0  10        1.17        0.72      0.98 o 
  -5   0  10        0.81        0.47      0.70 o 
  -4   0  10        4.31        4.52      2.20 o 
  -3   0  10        0.38        1.77      1.98 o 
  -2   0  10        0.26       -0.71      0.90 o 
  -1   0  10       37.41       36.47      1.37 o 
   0   0  10      263.32      244.22      3.14 o 
   1   0  10        1.40        0.66      0.72 o 
   2   0  10        0.62        0.94      0.99 o 
   3   0  10        9.37        9.52      3.70 o 
   4   0  10        1.98        1.85      1.87 o 
   5   0  10        3.02        6.36      4.86 o 
 -10   1  10        1.88        0.95      2.32 o 
  -9   1  10        4.83        3.66      1.14 o 
  -8   1  10       10.13       10.95      1.03 o 
  -7   1  10       11.72        9.93      0.78 o 
  -6   1  10       24.12       26.86      0.85 o 
  -5   1  10       10.96       10.73      0.85 o 
  -4   1  10        6.28        8.48      1.61 o 
  -3   1  10        2.52       -0.35      1.65 o 
  -2   1  10       46.86       41.52      1.05 o 
  -1   1  10       51.48       44.68      0.82 o 
   0   1  10        1.00        1.33      0.46 o 
   1   1  10        2.59        2.40      0.60 o 
   2   1  10        8.50        6.33      0.91 o 
   3   1  10        0.46        0.03      1.33 o 
   4   1  10        0.17        2.01      1.63 o 
   5   1  10        2.20        1.49      4.50 o 
 -10   2  10        0.40        2.86      3.65 o 
  -9   2  10       12.08       13.86      1.45 o 
  -8   2  10        4.50        4.47      0.87 o 
  -7   2  10        7.58        8.22      0.79 o 
  -6   2  10       19.69       20.06      0.84 o 
  -5   2  10       26.93       27.18      0.82 o 
  -4   2  10        7.49        6.95      0.62 o 
  -3   2  10       35.08       31.62      1.07 o 
  -2   2  10       43.73       45.21      0.83 o 
  -1   2  10        5.92        6.55      0.53 o 
   0   2  10       25.26       25.04      0.87 o 
   1   2  10        4.63        4.54      0.73 o 
   2   2  10        3.10        2.92      0.96 o 
   3   2  10        1.99        0.35      1.43 o 
   4   2  10        0.29        2.38      1.75 o 
   5   2  10        3.63       -3.93      4.29 o 
  -9   3  10        0.05        0.30      1.41 o 
  -8   3  10        2.42        2.90      1.03 o 
  -7   3  10        2.16        1.37      0.72 o 
  -6   3  10        5.96        5.15      0.71 o 
  -5   3  10        4.23        4.31      0.59 o 
  -4   3  10       15.69       14.32      0.71 o 
  -3   3  10       19.67       19.84      0.71 o 
  -2   3  10       54.65       52.59      1.12 o 
  -1   3  10        1.43        1.10      0.50 o 
   0   3  10        0.11       -0.26      0.61 o 
   1   3  10        2.48        2.01      0.76 o 
   2   3  10        6.17        5.96      1.39 o 
   3   3  10        2.50        2.92      1.68 o 
   4   3  10        0.61        0.30      2.33 o 
   5   3  10        0.61        2.29      4.92 o 
  -9   4  10        0.23       -0.50      1.92 o 
  -8   4  10       13.40       13.50      1.71 o 
  -7   4  10        0.99        2.83      1.09 o 
  -6   4  10       13.20       15.21      1.04 o 
  -5   4  10        2.53        1.40      0.65 o 
  -4   4  10       23.47       24.59      0.96 o 
  -3   4  10       18.74       18.16      0.93 o 
  -2   4  10       11.18       12.60      0.85 o 
  -1   4  10        7.56        6.29      1.01 o 
   0   4  10        2.75        2.45      0.78 o 
   1   4  10        0.09       -0.52      0.98 o 
   2   4  10        2.31        2.62      1.70 o 
   3   4  10        1.32        1.51      1.66 o 
   4   4  10        1.67        0.26      4.98 o 
  -8   5  10        1.53        1.35      1.92 o 
  -7   5  10       13.01       11.08      2.02 o 
  -6   5  10        1.95        2.95      1.14 o 
  -5   5  10        1.71        1.23      0.82 o 
  -4   5  10        1.29        0.93      0.76 o 
  -3   5  10        8.11        7.17      0.95 o 
  -2   5  10        2.35        2.08      0.82 o 
  -1   5  10        8.97        7.29      1.24 o 
   0   5  10        3.77        0.94      1.17 o 
   1   5  10        0.77       -0.24      1.46 o 
   2   5  10        0.29       -1.59      1.59 o 
   3   5  10        0.09       -3.20      5.39 o 
  -7   6  10        0.49       -0.31      2.35 o 
  -6   6  10        1.49        0.52      1.52 o 
  -5   6  10        2.16        2.72      1.54 o 
  -4   6  10        6.28        8.17      1.40 o 
  -3   6  10        3.62        3.27      1.10 o 
  -2   6  10        1.25        0.71      1.26 o 
  -1   6  10       10.88       11.76      2.08 o 
   0   6  10       23.90       22.19      2.60 o 
   1   6  10        9.75       13.03      2.29 o 
  -5   7  10        0.87       -1.35      2.17 o 
  -4   7  10        0.25        0.05      1.63 o 
  -3   7  10        1.06        2.34      1.69 o 
  -2   7  10        9.07       13.22      2.70 o 
  -1   7  10       22.12       23.90      2.81 o 
   0   7  10        4.10        2.65      2.66 o 
   1   7  10       13.14        9.72      5.29 o 
  -9   0  11        0.01       -0.06      1.69 o 
  -8   0  11        2.60        1.66      1.24 o 
  -7   0  11        3.09        3.18      0.96 o 
  -6   0  11        5.75        7.82      0.94 o 
  -4   0  11        8.02       11.17      4.10 o 
  -3   0  11       68.10       68.57      7.80 o 
  -2   0  11       22.92       15.04      2.15 o 
  -1   0  11        0.53        1.01      0.77 o 
   0   0  11       33.20       30.97      2.37 o 
   1   0  11        1.09        1.05      0.94 o 
   2   0  11        5.50        8.04      1.70 o 
   3   0  11        5.91        2.09      1.89 o 
   4   0  11        0.13        3.44      4.82 o 
  -9   1  11        4.90        6.41      1.48 o 
  -8   1  11        6.83        6.15      1.02 o 
  -7   1  11        5.98        7.13      1.18 o 
  -6   1  11        4.36        3.94      0.66 o 
  -5   1  11       20.05       21.31      3.25 o 
  -4   1  11       12.29       10.32      4.32 o 
  -3   1  11        2.50        4.82      3.56 o 
  -2   1  11       11.52       11.73      0.97 o 
  -1   1  11        0.50        0.07      0.43 o 
   0   1  11        3.72        2.23      0.61 o 
   1   1  11        5.79        5.62      0.88 o 
   2   1  11        2.24        3.11      1.13 o 
   3   1  11        1.00       -0.34      1.46 o 
   4   1  11        0.20        9.09      5.64 o 
  -9   2  11        0.37        3.80      1.42 o 
  -8   2  11        2.26        1.63      0.92 o 
  -7   2  11        0.76        0.75      0.74 o 
  -6   2  11        4.40        4.65      0.67 o 
  -5   2  11       16.18       13.49      0.72 o 
  -4   2  11       12.71       15.61      3.65 o 
  -3   2  11        9.32        9.80      1.49 o 
  -2   2  11       12.26       12.76      0.82 o 
  -1   2  11        8.26        9.05      0.69 o 
   0   2  11       19.76       20.97      1.21 o 
   1   2  11        1.38        0.45      0.77 o 
   2   2  11        2.05        3.58      1.59 o 
   3   2  11        1.30       -1.06      1.52 o 
   4   2  11        0.14        2.71      4.60 o 
  -9   3  11        1.10        1.90      1.69 o 
  -8   3  11        0.52        0.58      0.95 o 
  -7   3  11        1.36        1.28      0.84 o 
  -6   3  11        6.40        5.30      0.83 o 
  -5   3  11       15.48       16.00      0.98 o 
  -4   3  11        7.67        8.90      0.68 o 
  -3   3  11        2.06        1.55      0.55 o 
  -2   3  11       15.05       16.69      0.85 o 
  -1   3  11        4.10        4.72      0.73 o 
   0   3  11        4.89        3.74      0.89 o 
   1   3  11        8.28       10.30      1.41 o 
   2   3  11        0.60        1.84      1.55 o 
   3   3  11        1.00        0.74      2.68 o 
  -8   4  11        0.02        2.46      1.34 o 
  -7   4  11        5.91        6.41      1.21 o 
  -6   4  11        0.56        1.47      0.90 o 
  -5   4  11        2.05        1.95      0.85 o 
  -4   4  11        5.41        5.74      0.86 o 
  -3   4  11        0.14       -0.56      0.69 o 
  -2   4  11        3.22        3.71      0.79 o 
  -1   4  11        7.22       10.70      1.06 o 
   0   4  11       17.32       18.06      1.59 o 
   1   4  11        5.16        5.61      1.33 o 
   2   4  11        2.08       -0.98      1.55 o 
   3   4  11        1.23        0.83      5.49 o 
  -8   5  11        2.32        4.79      3.85 o 
  -7   5  11        0.81        0.79      1.17 o 
  -6   5  11        1.60        1.61      1.05 o 
  -5   5  11        1.98        3.41      0.93 o 
  -4   5  11        6.96        6.74      1.03 o 
  -3   5  11        4.90        4.30      0.99 o 
  -2   5  11        0.09       -0.82      0.82 o 
  -1   5  11        6.98        8.02      1.59 o 
   0   5  11        9.61        6.34      1.92 o 
   1   5  11        1.66        0.87      1.61 o 
   2   5  11        2.71       -4.73      4.73 o 
  -6   6  11        0.25        3.12      2.68 o 
  -5   6  11        2.23        3.93      1.49 o 
  -4   6  11        1.32        1.34      1.22 o 
  -3   6  11       18.05       21.82      2.11 o 
  -2   6  11        7.49        9.15      2.16 o 
  -1   6  11        8.83        8.65      2.67 o 
   0   6  11        1.50        5.56      3.68 o 
  -3   7  11        0.65       -2.47      3.62 o 
  -2   7  11        7.79        7.00      5.07 o 
  -1   7  11        4.42       11.67      5.31 o 
  -9   0  12        1.91        0.89      1.44 o 
  -8   0  12        1.24        1.31      1.44 o 
  -7   0  12        0.00       -0.63      1.10 o 
  -6   0  12       31.64       32.85      2.84 o 
  -3   0  12       22.06       23.22      5.56 o 
  -2   0  12        1.24       -0.14      1.29 o 
  -1   0  12        0.04        0.10      0.79 o 
   0   0  12        2.66        2.59      1.31 o 
   1   0  12        0.37       -0.44      1.12 o 
   2   0  12        3.14        3.78      1.88 o 
   3   0  12        0.03        3.00      4.83 o 
  -9   1  12        0.97        0.84      1.04 o 
  -8   1  12        7.27        5.94      1.18 o 
  -7   1  12        9.79       10.39      1.06 o 
  -6   1  12        2.05        2.35      0.71 o 
  -4   1  12        2.39        1.36      3.43 o 
  -3   1  12       19.73       27.70      6.55 o 
  -2   1  12        9.94       11.44      0.83 o 
  -1   1  12        7.48        9.70      1.19 o 
   0   1  12        6.66        7.22      1.18 o 
   1   1  12        1.19        3.98      0.92 o 
   2   1  12        1.66        1.15      1.20 o 
   3   1  12        1.22        1.10      4.60 o 
  -9   2  12        3.67        4.26      1.59 o 
  -8   2  12        3.27        3.76      1.08 o 
  -7   2  12        9.83       11.46      2.04 o 
  -6   2  12       14.11       15.49      1.28 o 
  -5   2  12        4.07        3.01      0.68 o 
  -4   2  12       12.72       15.98      3.23 o 
  -3   2  12        2.16        2.29      0.80 o 
  -2   2  12        1.80        1.92      0.63 o 
  -1   2  12       15.45       16.27      1.02 o 
   0   2  12        5.55        4.69      0.93 o 
   1   2  12        2.51        1.72      1.21 o 
   2   2  12        3.96        4.42      2.18 o 
  -9   3  12        0.40        2.54      1.96 o 
  -8   3  12       12.25       11.82      1.28 o 
  -7   3  12       10.21       11.59      1.79 o 
  -6   3  12        0.02       -0.15      0.88 o 
  -5   3  12        9.88       10.11      1.14 o 
  -4   3  12        0.47        0.06      0.68 o 
  -3   3  12       13.36       17.15      1.01 o 
  -2   3  12        6.06        6.81      0.84 o 
  -1   3  12       11.87       11.91      1.09 o 
   0   3  12       17.31       20.38      1.38 o 
   1   3  12        3.23        3.49      1.58 o 
   2   3  12        3.95        2.23      2.94 o 
  -8   4  12        1.08       -0.26      1.74 o 
  -7   4  12        3.84        2.44      1.07 o 
  -6   4  12        0.18        0.21      0.90 o 
  -5   4  12        6.36        6.05      0.92 o 
  -4   4  12        4.68        3.22      0.87 o 
  -3   4  12        1.59        0.08      0.78 o 
  -2   4  12       11.45       15.35      1.20 o 
  -1   4  12       40.17       43.28      2.72 o 
   0   4  12        6.92        7.00      1.52 o 
   1   4  12        5.54        8.07      3.13 o 
  -7   5  12        0.44        1.36      1.87 o 
  -6   5  12        1.61        1.02      1.21 o 
  -5   5  12        0.48        1.14      0.96 o 
  -4   5  12        7.65        9.42      1.21 o 
  -3   5  12       12.14       13.19      1.34 o 
  -2   5  12       17.42       17.07      1.85 o 
  -1   5  12        1.09       -0.16      1.30 o 
   0   5  12        6.07        9.47      6.70 o 
  -5   6  12        2.30        8.02      3.52 o 
  -4   6  12        3.32        3.60      3.78 o 
  -3   6  12        2.12        2.77      2.35 o 
  -8   0  13        5.15        8.01      1.78 o 
  -7   0  13        1.19        0.33      1.17 o 
  -3   0  13        6.39        2.12      3.78 o 
  -2   0  13        1.95        1.51      2.06 o 
  -1   0  13        0.35        1.85      1.40 o 
   0   0  13        0.04       -0.41      1.73 o 
   1   0  13        5.06        5.39      3.61 o 
  -8   1  13        2.50        1.80      2.05 o 
  -7   1  13        6.16        5.63      1.16 o 
  -3   1  13        4.05       11.76      3.50 o 
  -2   1  13       10.69        8.52      1.23 o 
  -1   1  13        0.41        0.11      0.78 o 
   0   1  13        0.11        0.74      0.98 o 
   1   1  13        4.90        5.46      1.42 o 
  -8   2  13        5.65        6.86      1.31 o 
  -7   2  13        0.71        0.76      0.91 o 
  -6   2  13        3.21        4.52      1.24 o 
  -5   2  13       14.09       12.98      1.90 o 
  -3   2  13       21.55       25.12      2.11 o 
  -2   2  13        2.14        0.93      0.79 o 
  -1   2  13        0.72        1.74      1.24 o 
   0   2  13        7.09        7.15      1.18 o 
   1   2  13        4.35        3.07      1.90 o 
  -8   3  13        1.40        2.62      1.28 o 
  -7   3  13        0.03        1.14      1.06 o 
  -6   3  13       10.27        8.41      1.15 o 
  -5   3  13        0.57        1.28      0.88 o 
  -4   3  13        9.47        9.41      1.07 o 
  -3   3  13       13.09       12.86      1.18 o 
  -2   3  13       43.59       50.47      1.92 o 
  -1   3  13        0.80        0.82      1.01 o 
   0   3  13        7.83        9.74      1.55 o 
   1   3  13        3.48        4.29      2.32 o 
  -7   4  13        0.46        1.65      1.25 o 
  -6   4  13        0.02        0.99      1.14 o 
  -5   4  13        5.30        3.98      1.19 o 
  -4   4  13       15.84       15.88      2.09 o 
  -3   4  13       36.50       43.16      2.38 o 
  -2   4  13        6.01        4.58      1.29 o 
  -1   4  13       10.40       11.59      1.44 o 
   0   4  13        1.55        1.91      2.01 o 
  -5   5  13        8.16       10.26      1.59 o 
  -4   5  13       18.89       23.45      1.66 o 
  -3   5  13        2.00        1.67      1.52 o 
  -2   5  13        6.30        6.64      2.21 o 
  -7   0  14       12.44        9.90      1.50 o 
  -3   0  14        0.00        2.37      3.94 o 
  -2   0  14        2.69        2.54      1.07 o 
  -1   0  14       25.00       31.77      2.18 o 
   0   0  14       15.47       17.11      2.32 o 
  -7   1  14       16.10       14.25      1.39 o 
  -3   1  14        0.06        7.79      3.28 o 
  -2   1  14        3.84        5.76      1.19 o 
  -1   1  14       15.42       17.80      1.57 o 
  -6   2  14        4.44        3.33      1.34 o 
  -5   2  14       14.69       16.43      2.07 o 
  -4   2  14        7.73        8.05      1.51 o 
  -3   2  14        1.10        1.64      0.80 o 
  -2   2  14        9.28       10.68      1.17 o 
  -1   2  14        5.63        7.41      1.26 o 
  -5   3  14       21.18       22.61      1.29 o 
  -4   3  14       19.34       22.94      1.42 o 
  -3   3  14        2.87        4.60      1.54 o 
  -2   3  14        4.83        4.53      1.15 o 
                                                 
